# Supplementary material for: Conjugation of an scFab domain to the oligomeric HIV envelope protein for use in immune targeting
Source: PLoS One. 2019 Aug 20;14(8):e0220986. doi: 10.1371/journal.pone.0220986 (PMC6701830; doi:10.1371/journal.pone.0220986)
Supplement: S1 Data — Raw numerical data used to generate Figs 1B, 1D, 2C, 3, 5B and 5C. (XLSX) [file pone.0220986.s003.xlsx]

## Sheet: Figure 1B
SEC of purified Env
	AD8			AD8-scFab			AD8-scFv
	ml	mAU		ml	mAU		ml	mAU
	1.066	1.965		0.267	1.731		1.6	1.897
	1.2	1.746		0.4	1.103		1.733	1.868
	1.333	1.581		0.533	0.859		1.867	1.548
	1.466	1.402		0.667	0.686		2	1.377
	1.6	1.295		0.8	0.595		2.133	1.211
	1.733	1.221		0.933	0.544		2.267	1.147
	1.866	1.152		1.066	0.513		2.4	0.98
	1.999	1.098		1.2	0.581		2.533	0.875
	2.133	1.042		1.333	0.481		2.667	0.806
	2.266	1.014		1.466	0.523		2.8	0.756
	2.399	0.994		1.6	0.464		2.933	0.69
	2.533	0.978		1.733	0.441		3.067	0.648
	2.666	0.971		1.866	0.411		3.2	0.604
	2.799	0.953		2	0.415		3.333	0.552
	2.933	0.934		2.133	0.426		3.467	0.531
	3.066	0.925		2.266	0.416		3.6	0.477
	3.199	0.901		2.4	0.418		3.733	0.457
	3.332	0.896		2.533	0.408		3.867	0.443
	3.466	0.892		2.666	0.404		4	0.436
	3.599	0.866		2.799	0.391		4.133	0.426
	3.732	0.894		2.933	0.384		4.267	0.39
	3.866	0.871		3.066	0.385		4.4	0.383
	3.999	0.858		3.199	0.379		4.533	0.364
	4.132	0.842		3.333	0.383		4.667	0.362
	4.265	0.859		3.466	0.368		4.8	0.358
	4.399	0.837		3.599	0.367		4.933	0.361
	4.532	0.829		3.733	0.359		5.067	0.342
	4.665	0.812		3.866	0.348		5.2	0.349
	4.799	0.811		3.999	0.357		5.333	0.338
	4.932	0.838		4.133	0.35		5.467	0.336
	5.065	0.807		4.266	0.354		5.6	0.332
	5.199	0.794		4.399	0.336		5.733	0.334
	5.332	0.778		4.532	0.329		5.867	0.326
	5.465	0.774		4.666	0.325		6	0.317
	5.598	0.754		4.799	0.32		6.133	0.325
	5.732	0.767		4.932	0.319		6.266	0.315
	5.865	0.768		5.066	0.32		6.4	0.331
	5.998	0.757		5.199	0.314		6.533	0.348
	6.132	0.746		5.332	0.329		6.666	0.343
	6.265	0.741		5.466	0.323		6.8	0.341
	6.398	0.737		5.599	0.329		6.933	0.329
	6.532	0.734		5.732	0.307		7.066	0.317
	6.665	0.73		5.866	0.322		7.2	0.326
	6.798	0.725		5.999	0.33		7.333	0.314
	6.931	0.71		6.132	0.329		7.466	0.311
	7.065	0.713		6.265	0.498		7.6	0.308
	7.198	0.711		6.399	0.36		7.733	0.31
	7.331	0.704		6.532	0.35		7.866	0.311
	7.465	0.706		6.665	0.328		8	0.304
	7.598	0.699		6.799	0.316		8.133	0.309
	7.731	0.681		6.932	0.314		8.266	0.29
	7.865	0.667		7.065	0.31		8.4	0.282
	7.998	0.674		7.199	0.32		8.533	0.484
	8.131	0.662		7.332	0.316		8.666	0.39
	8.264	0.656		7.465	0.313		8.8	0.349
	8.398	0.656		7.599	0.315		8.933	0.382
	8.531	0.636		7.732	0.307		9.066	0.362
	8.664	0.649		7.865	0.325		9.2	0.351
	8.798	0.635		7.998	0.312		9.333	0.321
	8.931	0.627		8.132	0.311		9.466	0.324
	9.064	0.611		8.265	0.313		9.6	0.303
	9.197	0.598		8.398	0.319		9.733	0.308
	9.331	0.603		8.532	0.303		9.866	0.3
	9.464	0.609		8.665	0.308		10	0.305
	9.597	0.586		8.798	0.308		10.133	0.309
	9.731	0.601		8.932	0.31		10.266	0.297
	9.864	0.573		9.065	0.304		10.4	0.295
	9.997	0.577		9.198	0.306		10.533	0.297
	10.131	0.584		9.332	0.299		10.666	0.322
	10.264	0.588		9.465	0.312		10.8	0.321
	10.397	0.553		9.598	0.296		10.933	0.311
	10.53	0.553		9.731	0.298		11.066	0.343
	10.664	0.544		9.865	0.292		11.2	0.312
	10.797	0.535		9.998	0.288		11.333	0.292
	10.93	0.533		10.131	0.278		11.466	0.308
	11.064	0.539		10.265	0.282		11.6	0.295
	11.197	0.533		10.398	0.281		11.733	0.298
	11.33	0.519		10.531	0.268		11.866	0.304
	11.464	0.53		10.665	0.274		12	0.292
	11.597	0.521		10.798	0.267		12.133	0.301
	11.73	0.513		10.931	0.259		12.266	0.287
	11.863	0.511		11.065	0.261		12.4	0.304
	11.997	0.523		11.198	0.256		12.533	0.296
	12.13	0.508		11.331	0.245		12.666	0.301
	12.263	0.509		11.464	0.281		12.8	0.305
	12.397	0.499		11.598	0.258		12.933	0.307
	12.53	0.5		11.731	0.253		13.066	0.295
	12.663	0.498		11.864	0.239		13.2	0.277
	12.796	0.503		11.998	0.226		13.333	0.334
	12.93	0.496		12.131	0.231		13.466	0.322
	13.063	0.492		12.264	0.23		13.6	0.305
	13.196	0.589		12.398	0.23		13.733	0.31
	13.33	0.544		12.531	0.203		13.866	0.302
	13.463	0.519		12.664	0.202		14	0.303
	13.596	0.491		12.798	0.204		14.133	0.297
	13.73	0.495		12.931	0.201		14.266	0.278
	13.863	0.493		13.064	0.198		14.4	0.299
	13.996	0.499		13.197	0.198		14.533	0.293
	14.129	0.495		13.331	0.188		14.666	0.298
	14.263	0.479		13.464	0.185		14.8	0.278
	14.396	0.485		13.597	0.171		14.933	0.303
	14.529	0.486		13.731	0.169		15.066	0.315
	14.663	0.459		13.864	0.177		15.2	0.305
	14.796	0.474		13.997	0.175		15.333	0.285
	14.929	0.462		14.131	0.159		15.466	0.283
	15.063	0.457		14.264	0.171		15.6	0.273
	15.196	0.461		14.397	0.168		15.733	0.267
	15.329	0.464		14.531	0.163		15.866	0.271
	15.462	0.457		14.664	0.162		16	0.276
	15.596	0.456		14.797	0.165		16.133	0.267
	15.729	0.452		14.93	0.153		16.266	0.271
	15.862	0.442		15.064	0.155		16.4	0.263
	15.996	0.462		15.197	0.143		16.533	0.275
	16.129	0.45		15.33	0.147		16.666	0.261
	16.262	0.438		15.464	0.148		16.8	0.27
	16.395	0.443		15.597	0.145		16.933	0.259
	16.529	0.438		15.73	0.145		17.066	0.278
	16.662	0.428		15.864	0.144		17.2	0.274
	16.795	0.431		15.997	0.139		17.333	0.253
	16.929	0.427		16.13	0.149		17.466	0.266
	17.062	0.434		16.264	0.145		17.6	0.263
	17.195	0.42		16.397	0.14		17.733	0.268
	17.329	0.418		16.53	0.143		17.866	0.278
	17.462	0.421		16.663	0.141		18	0.263
	17.595	0.418		16.797	0.133		18.133	0.254
	17.728	0.422		16.93	0.133		18.266	0.272
	17.862	0.408		17.063	0.142		18.399	0.269
	17.995	0.407		17.197	0.132		18.533	0.272
	18.128	0.411		17.33	0.136		18.666	0.253
	18.262	0.399		17.463	0.133		18.799	0.271
	18.395	0.404		17.597	0.131		18.933	0.262
	18.528	0.406		17.73	0.137		19.066	0.329
	18.662	0.41		17.863	0.135		19.199	0.291
	18.795	0.404		17.997	0.134		19.333	0.284
	18.928	0.4		18.13	0.119		19.466	0.358
	19.061	0.396		18.263	0.125		19.599	0.323
	19.195	0.39		18.396	0.142		19.733	0.331
	19.328	0.381		18.53	0.125		19.866	0.288
	19.461	0.386		18.663	0.134		19.999	0.294
	19.595	0.401		18.796	0.117		20.133	0.266
	19.728	0.384		18.93	0.125		20.266	0.261
	19.861	0.386		19.063	0.118		20.399	0.261
	19.994	0.384		19.196	0.123		20.533	0.274
	20.128	0.383		19.33	0.12		20.666	0.258
	20.261	0.385		19.463	0.121		20.799	0.291
	20.394	0.383		19.596	0.119		20.933	0.264
	20.528	0.39		19.73	0.126		21.066	0.256
	20.661	0.372		19.863	0.115		21.199	0.267
	20.794	0.378		19.996	0.117		21.333	0.251
	20.928	0.362		20.129	0.121		21.466	0.255
	21.061	0.372		20.263	0.12		21.599	0.258
	21.194	0.374		20.396	0.117		21.733	0.264
	21.327	0.377		20.529	0.111		21.866	0.261
	21.461	0.366		20.663	0.113		21.999	0.256
	21.594	0.382		20.796	0.105		22.133	0.266
	21.727	0.361		20.929	0.099		22.266	0.253
	21.861	0.365		21.063	0.108		22.399	0.251
	21.994	0.378		21.196	0.106		22.533	0.248
	22.127	0.372		21.329	0.103		22.666	0.249
	22.261	0.376		21.463	0.102		22.799	0.251
	22.394	0.367		21.596	0.099		22.933	0.244
	22.527	0.367		21.729	0.092		23.066	0.259
	22.66	0.38		21.862	0.099		23.199	0.262
	22.794	0.356		21.996	0.099		23.333	0.256
	22.927	0.356		22.129	0.097		23.466	0.258
	23.06	0.369		22.262	0.095		23.599	0.266
	23.194	0.367		22.396	0.094		23.733	0.256
	23.327	0.364		22.529	0.093		23.866	0.25
	23.46	0.359		22.662	0.092		23.999	0.249
	23.594	0.36		22.796	0.093		24.133	0.25
	23.727	0.363		22.929	0.092		24.266	0.252
	23.86	0.362		23.062	0.099		24.399	0.249
	23.993	0.362		23.196	0.096		24.533	0.25
	24.127	0.346		23.329	0.082		24.666	0.254
	24.26	0.357		23.462	0.088		24.799	0.251
	24.393	0.358		23.595	0.086		24.933	0.266
	24.527	0.353		23.729	0.091		25.066	0.248
	24.66	0.35		23.862	0.092		25.199	0.249
	24.793	0.354		23.995	0.095		25.333	0.268
	24.926	0.366		24.129	0.088		25.466	0.291
	25.06	0.355		24.262	0.108		25.599	0.27
	25.193	0.358		24.395	0.1		25.733	0.271
	25.326	0.337		24.529	0.092		25.866	0.252
	25.46	0.347		24.662	0.085		25.999	0.258
	25.593	0.347		24.795	0.087		26.133	0.259
	25.726	0.356		24.929	0.089		26.266	0.26
	25.86	0.353		25.062	0.095		26.399	0.263
	25.993	0.353		25.195	0.09		26.533	0.249
	26.126	0.359		25.328	0.097		26.666	0.255
	26.259	0.349		25.462	0.092		26.799	0.262
	26.393	0.352		25.595	0.089		26.933	0.266
	26.526	0.342		25.728	0.093		27.066	0.256
	26.659	0.335		25.862	0.086		27.199	0.265
	26.793	0.35		25.995	0.089		27.333	0.26
	26.926	0.342		26.128	0.093		27.466	0.257
	27.059	0.347		26.262	0.095		27.599	0.257
	27.193	0.337		26.395	0.095		27.733	0.261
	27.326	0.332		26.528	0.093		27.866	0.265
	27.459	0.335		26.662	0.097		27.999	0.274
	27.592	0.344		26.795	0.086		28.133	0.267
	27.726	0.351		26.928	0.091		28.266	0.275
	27.859	0.35		27.061	0.083		28.399	0.278
	27.992	0.342		27.195	0.094		28.533	0.281
	28.126	0.368		27.328	0.098		28.666	0.264
	28.259	0.339		27.461	0.083		28.799	0.271
	28.392	0.341		27.595	0.092		28.933	0.28
	28.525	0.343		27.728	0.077		29.066	0.273
	28.659	0.344		27.861	0.098		29.199	0.279
	28.792	0.333		27.995	0.094		29.333	0.286
	28.925	0.337		28.128	0.092		29.466	0.293
	29.059	0.342		28.261	0.087		29.599	0.278
	29.192	0.342		28.395	0.094		29.733	0.282
	29.325	0.337		28.528	0.096		29.866	0.281
	29.459	0.345		28.661	0.076		29.999	0.295
	29.592	0.346		28.794	0.081		30.133	0.302
	29.725	0.344		28.928	0.077		30.266	0.288
	29.858	0.344		29.061	0.075		30.399	0.293
	29.992	0.347		29.194	0.071		30.532	0.302
	30.125	0.35		29.328	0.078		30.666	0.317
	30.258	0.353		29.461	0.084		30.799	0.315
	30.392	0.35		29.594	0.077		30.932	0.316
	30.525	0.345		29.728	0.07		31.066	0.319
	30.658	0.354		29.861	0.077		31.199	0.326
	30.792	0.36		29.994	0.071		31.332	0.339
	30.925	0.359		30.128	0.07		31.466	0.329
	31.058	0.357		30.261	0.074		31.599	0.33
	31.191	0.356		30.394	0.058		31.732	0.336
	31.325	0.374		30.527	0.071		31.866	0.344
	31.458	0.371		30.661	0.075		31.999	0.34
	31.591	0.371		30.794	0.066		32.132	0.365
	31.725	0.367		30.927	0.062		32.266	0.364
	31.858	0.375		31.061	0.059		32.399	0.366
	31.991	0.394		31.194	0.068		32.532	0.375
	32.124	0.432		31.327	0.073		32.666	0.367
	32.258	0.39		31.461	0.061		32.799	0.374
	32.391	0.385		31.594	0.054		32.932	0.392
	32.524	0.384		31.727	0.061		33.066	0.404
	32.658	0.375		31.861	0.062		33.199	0.41
	32.791	0.38		31.994	0.061		33.332	0.412
	32.924	0.413		32.127	0.061		33.466	0.425
	33.058	0.388		32.26	0.061		33.599	0.441
	33.191	0.384		32.394	0.054		33.732	0.444
	33.324	0.386		32.527	0.061		33.866	0.466
	33.457	0.396		32.66	0.06		33.999	0.472
	33.591	0.384		32.794	0.055		34.132	0.48
	33.724	0.389		32.927	0.056		34.266	0.484
	33.857	0.389		33.06	0.063		34.399	0.486
	33.991	0.39		33.194	0.055		34.532	0.494
	34.124	0.388		33.327	0.055		34.666	0.527
	34.257	0.383		33.46	0.065		34.799	0.546
	34.391	0.454		33.594	0.047		34.932	0.56
	34.524	0.392		33.727	0.062		35.066	0.572
	34.657	0.384		33.86	0.055		35.199	0.58
	34.79	0.38		33.993	0.052		35.332	0.607
	34.924	0.383		34.127	0.054		35.466	0.618
	35.057	0.383		34.26	0.044		35.599	0.646
	35.19	0.378		34.393	0.056		35.732	0.652
	35.324	0.374		34.527	0.046		35.866	0.67
	35.457	0.384		34.66	0.047		35.999	0.68
	35.59	0.381		34.793	0.058		36.132	0.686
	35.723	0.369		34.927	0.054		36.266	0.719
	35.857	0.376		35.06	0.046		36.399	0.732
	35.99	0.361		35.193	0.057		36.532	0.752
	36.123	0.378		35.327	0.06		36.666	0.76
	36.257	0.385		35.46	0.049		36.799	0.77
	36.39	0.358		35.593	0.066		36.932	0.773
	36.523	0.369		35.726	0.048		37.066	0.82
	36.657	0.368		35.86	0.057		37.199	0.84
	36.79	0.378		35.993	0.059		37.332	0.878
	36.923	0.369		36.126	0.052		37.466	0.944
	37.056	0.361		36.26	0.057		37.599	1.019
	37.19	0.382		36.393	0.056		37.732	1.137
	37.323	0.403		36.526	0.056		37.866	1.234
	37.456	0.419		36.66	0.068		37.999	1.366
	37.59	0.456		36.793	0.059		38.132	1.488
	37.723	0.48		36.926	0.06		38.266	1.594
	37.856	0.521		37.06	0.05		38.399	1.637
	37.99	0.559		37.193	0.056		38.532	1.705
	38.123	0.592		37.326	0.058		38.666	1.728
	38.256	0.623		37.459	0.065		38.799	1.725
	38.389	0.673		37.593	0.085		38.932	1.716
	38.523	0.669		37.726	0.098		39.066	1.743
	38.656	0.719		37.859	0.114		39.199	1.764
	38.789	0.721		37.993	0.113		39.332	1.769
	38.923	0.727		38.126	0.122		39.466	1.824
	39.056	0.726		38.259	0.157		39.599	1.872
	39.189	0.715		38.393	0.178		39.732	1.914
	39.323	0.714		38.526	0.183		39.866	2.012
	39.456	1.731		38.659	0.197		39.999	2.09
	39.589	1.285		38.793	0.212		40.132	2.204
	39.722	1.327		38.926	0.196		40.266	2.304
	39.856	1.317		39.059	0.202		40.399	2.459
	39.989	0.985		39.192	0.19		40.532	2.612
	40.122	0.822		39.326	0.197		40.666	2.8
	40.256	0.791		39.459	0.168		40.799	2.952
	40.389	0.689		39.592	0.156		40.932	3.151
	40.522	0.686		39.726	0.157		41.066	3.351
	40.655	0.68		39.859	0.147		41.199	3.538
	40.789	0.675		39.992	0.148		41.332	3.754
	40.922	0.704		40.126	0.133		41.466	3.988
	41.055	0.712		40.259	0.13		41.599	4.205
	41.189	0.737		40.392	0.142		41.732	4.433
	41.322	0.756		40.526	0.149		41.866	4.629
	41.455	0.802		40.659	0.166		41.999	4.812
	41.589	0.824		40.792	0.184		42.132	5.037
	41.722	0.879		40.925	0.19		42.266	5.231
	41.855	0.925		41.059	0.203		42.399	5.374
	41.988	0.986		41.192	0.234		42.532	5.511
	42.122	1.038		41.325	0.262		42.665	5.589
	42.255	1.117		41.459	0.282		42.799	5.662
	42.388	1.208		41.592	0.324		42.932	5.677
	42.522	1.286		41.725	0.347		43.065	5.668
	42.655	1.421		41.859	0.376		43.199	5.627
	42.788	1.568		41.992	0.408		43.332	5.536
	42.922	1.758		42.125	0.437		43.465	5.441
	43.055	2.004		42.259	0.482		43.599	5.288
	43.188	2.329		42.392	0.529		43.732	5.14
	43.321	2.798		42.525	0.576		43.865	4.968
	43.455	3.433		42.658	0.653		43.999	4.842
	43.588	4.282		42.792	0.727		44.132	4.884
	43.721	5.527		42.925	0.892		44.265	5.16
	43.855	7.028		43.058	1.01		44.399	4.923
	43.988	8.758		43.192	1.204		44.532	4.922
	44.121	10.887		43.325	1.475		44.665	5.097
	44.254	13.023		43.458	1.865		44.799	5.268
	44.388	15.161		43.592	2.414		44.932	5.532
	44.521	17.297		43.725	3.184		45.065	5.833
	44.654	19.108		43.858	4.155		45.199	6.09
	44.788	20.588		43.992	5.435		45.332	6.324
	44.921	21.848		44.125	6.91		45.465	6.497
	45.054	22.65		44.258	8.621		45.599	6.566
	45.188	23.182		44.391	10.505		45.732	6.554
	45.321	23.448		44.525	12.487		45.865	6.491
	45.454	23.448		44.658	14.397		45.999	6.334
	45.587	23.309		44.791	16.269		46.132	6.209
	45.721	23.022		44.925	17.996		46.265	6.045
	45.854	22.654		45.058	19.483		46.399	5.899
	45.987	22.267		45.191	20.775		46.532	5.748
	46.121	21.815		45.325	21.829		46.665	5.63
	46.254	21.379		45.458	22.664		46.799	5.529
	46.387	20.969		45.591	23.215		46.932	5.441
	46.521	20.563		45.725	23.607		47.065	5.382
	46.654	20.236		45.858	23.863		47.199	5.348
	46.787	19.975		45.991	23.942		47.332	5.342
	46.92	19.741		46.124	23.945		47.465	5.323
	47.054	19.585		46.258	23.672		47.599	5.338
	47.187	19.471		46.391	23.903		47.732	5.359
	47.32	19.402		46.524	23.678		47.865	5.387
	47.454	19.409		46.658	23.453		47.999	5.424
	47.587	19.449		46.791	23.26		48.132	5.512
	47.72	19.546		46.924	23.097		48.265	5.604
	47.853	19.69		47.058	22.964		48.399	5.706
	47.987	19.859		47.191	22.849		48.532	5.831
	48.12	20.079		47.324	22.775		48.665	5.986
	48.253	20.332		47.458	22.765		48.799	6.174
	48.387	20.612		47.591	22.724		48.932	6.346
	48.52	20.941		47.724	22.821		49.065	6.604
	48.653	21.281		47.857	22.919		49.199	6.847
	48.787	21.635		47.991	23.058		49.332	7.11
	48.92	22.048		48.124	23.23		49.465	7.407
	49.053	22.456		48.257	23.425		49.599	7.688
	49.186	22.867		48.391	23.669		49.732	7.999
	49.32	23.322		48.524	23.953		49.865	8.353
	49.453	23.778		48.657	24.254		49.999	8.643
	49.586	24.218		48.791	24.557		50.132	8.953
	49.72	24.722		48.924	24.913		50.265	9.253
	49.853	25.195		49.057	25.313		50.399	9.511
	49.986	25.661		49.191	25.704		50.532	9.767
	50.12	26.163		49.324	26.096		50.665	9.972
	50.253	26.626		49.457	26.486		50.799	10.147
	50.386	27.086		49.59	27.049		50.932	10.32
	50.519	27.574		49.724	27.511		51.065	10.432
	50.653	28.029		49.857	28.158		51.199	10.512
	50.786	28.536		49.99	28.654		51.332	10.598
	50.919	28.931		50.124	29.203		51.465	10.646
	51.053	29.355		50.257	29.784		51.599	10.671
	51.186	29.769		50.39	30.329		51.732	10.683
	51.319	30.208		50.524	30.953		51.865	10.682
	51.452	30.539		50.657	31.539		51.999	10.696
	51.586	31.148		50.79	32.085		52.132	10.705
	51.719	31.48		50.924	32.699		52.265	10.707
	51.852	31.853		51.057	33.264		52.399	10.752
	51.986	32.18		51.19	33.77		52.532	10.78
	52.119	32.522		51.323	34.306		52.665	10.822
	52.252	32.852		51.457	34.772		52.799	10.898
	52.386	33.159		51.59	35.175		52.932	10.963
	52.519	33.452		51.723	35.572		53.065	11.067
	52.652	33.711		51.857	35.88		53.199	11.142
	52.785	33.966		51.99	36.124		53.332	11.234
	52.919	34.184		52.123	36.335		53.465	11.302
	53.052	34.368		52.257	36.449		53.599	11.364
	53.185	34.524		52.39	36.593		53.732	11.412
	53.319	34.645		52.523	36.501		53.865	11.419
	53.452	34.715		52.657	36.4		53.999	11.4
	53.585	34.759		52.79	36.255		54.132	11.344
	53.719	34.764		52.923	36.015		54.265	11.255
	53.852	34.735		53.056	35.735		54.399	11.111
	53.985	34.633		53.19	35.378		54.532	10.929
	54.118	34.485		53.323	34.955		54.665	10.732
	54.252	34.3		53.456	34.526		54.798	10.47
	54.385	34.045		53.59	33.983		54.932	10.165
	54.518	33.749		53.723	33.41		55.065	9.872
	54.652	33.415		53.856	32.833		55.198	9.52
	54.785	32.991		53.99	32.173		55.332	9.134
	54.918	32.517		54.123	31.514		55.465	8.769
	55.052	32.056		54.256	30.85		55.598	8.398
	55.185	31.508		54.39	30.128		55.732	7.988
	55.318	30.878		54.523	29.406		55.865	7.603
	55.451	30.266		54.656	28.707		55.998	7.263
	55.585	29.606		54.789	27.953		56.132	6.867
	55.718	28.889		54.923	27.231		56.265	6.538
	55.851	28.185		55.056	26.538		56.398	6.216
	55.985	27.437		55.189	25.831		56.532	5.92
	56.118	26.637		55.323	25.175		56.665	5.634
	56.251	25.922		55.456	24.546		56.798	5.389
	56.384	25.123		55.589	23.92		56.932	5.159
	56.518	24.291		55.723	23.355		57.065	4.973
	56.651	23.57		55.856	22.863		57.198	4.817
	56.784	22.762		55.989	22.378		57.332	4.678
	56.918	21.893		56.123	21.951		57.465	4.584
	57.051	21.198		56.256	21.618		57.598	4.506
	57.184	20.474		56.389	21.305		57.732	4.452
	57.318	19.696		56.522	21.088		57.865	4.427
	57.451	19.03		56.656	20.953		57.998	4.436
	57.584	18.338		56.789	20.867		58.132	4.463
	57.717	17.614		56.922	20.878		58.265	4.509
	57.851	17.023		57.056	20.958		58.398	4.58
	57.984	16.37		57.189	21.118		58.532	4.69
	58.117	15.756		57.322	21.33		58.665	4.791
	58.251	15.218		57.456	21.635		58.798	4.931
	58.384	14.632		57.589	22.017		58.932	5.088
	58.517	14.175		57.722	22.437		59.065	5.277
	58.651	13.729		57.856	22.912		59.198	5.46
	58.784	13.245		57.989	23.457		59.332	5.692
	58.917	12.835		58.122	24.01		59.465	5.93
	59.05	12.439		58.255	24.6		59.598	6.179
	59.184	12.071		58.389	25.214		59.732	6.484
	59.317	11.686		58.522	25.824		59.865	6.767
	59.45	11.366		58.655	26.39		59.998	7.08
	59.584	11.076		58.789	26.973		60.132	7.363
	59.717	10.794		58.922	27.507		60.265	7.642
	59.85	10.581		59.055	27.973		60.398	7.917
	59.983	10.369		59.189	28.374		60.532	8.199
	60.117	10.196		59.322	28.712		60.665	8.466
	60.25	10.048		59.455	28.977		60.798	8.696
	60.383	9.951		59.589	29.169		60.932	8.927
	60.517	9.873		59.722	29.211		61.065	9.093
	60.65	9.829		59.855	29.215		61.198	9.237
	60.783	9.825		59.988	29.105		61.332	9.347
	60.917	9.851		60.122	28.867		61.465	9.404
	61.05	9.922		60.255	28.562		61.598	9.41
	61.183	10.023		60.388	28.14		61.732	9.362
	61.316	10.159		60.522	27.628		61.865	9.271
	61.45	10.333		60.655	27.068		61.998	9.131
	61.583	10.527		60.788	26.387		62.132	8.934
	61.716	10.771		60.922	25.66		62.265	8.713
	61.85	11.015		61.055	24.881		62.398	8.465
	61.983	11.288		61.188	24.03		62.532	8.144
	62.116	11.589		61.322	23.14		62.665	7.833
	62.25	11.885		61.455	22.267		62.798	7.491
	62.383	12.181		61.588	21.32		62.932	7.094
	62.516	12.513		61.721	20.418		63.065	6.738
	62.649	12.805		61.855	19.531		63.198	6.374
	62.783	13.096		61.988	18.538		63.332	6.001
	62.916	13.393		62.121	17.701		63.465	5.641
	63.049	13.638		62.255	16.798		63.598	5.289
	63.183	13.862		62.388	15.913		63.732	4.941
	63.316	14.074		62.521	15.106		63.865	4.628
	63.449	14.227		62.655	14.273		63.998	4.299
	63.582	14.352		62.788	13.493		64.132	4.024
	63.716	14.447		62.921	12.773		64.265	3.742
	63.849	14.5		63.055	12.076		64.398	3.497
	63.982	14.515		63.188	11.447		64.532	3.268
	64.116	14.485		63.321	10.877		64.665	3.04
	64.249	14.418		63.454	10.354		64.798	2.85
	64.382	14.323		63.588	9.862		64.932	2.681
	64.516	14.166		63.721	9.415		65.065	2.527
	64.649	14.003		63.854	9.037		65.198	2.386
	64.782	13.801		63.988	8.697		65.332	2.256
	64.915	13.555		64.121	8.398		65.465	2.149
	65.049	13.422		64.254	8.157		65.598	2.051
	65.182	13.142		64.388	7.935		65.732	1.967
	65.315	12.767		64.521	7.785		65.865	1.883
	65.449	12.434		64.654	7.655		65.998	1.827
	65.582	12.103		64.788	7.563		66.132	1.781
	65.715	11.756		64.921	7.472		66.265	1.723
	65.849	11.4		65.054	7.438		66.398	1.694
	65.982	11.058		65.187	7.41		66.532	1.661
	66.115	10.691		65.321	7.404		66.665	1.624
	66.248	10.34		65.454	7.415		66.798	1.598
	66.382	10.004		65.587	7.436		66.931	1.563
	66.515	9.628		65.721	7.47		67.065	1.55
	66.648	9.316		65.854	7.509		67.198	1.528
	66.782	8.976		65.987	7.548		67.331	1.514
	66.915	8.625		66.121	7.586		67.465	1.479
	67.048	8.311		66.254	7.629		67.598	1.463
	67.181	8.013		66.387	7.667		67.731	1.438
	67.315	7.691		66.521	7.683		67.865	1.405
	67.448	7.406		66.654	7.72		67.998	1.384
	67.581	7.142		66.787	7.729		68.131	1.35
	67.715	6.864		66.92	7.736		68.265	1.31
	67.848	6.598		67.054	7.741		68.398	1.272
	67.981	6.374		67.187	7.739		68.531	1.238
	68.115	6.126		67.32	7.7		68.665	1.202
	68.248	5.916		67.454	7.686		68.798	1.155
	68.381	5.705		67.587	7.651		68.931	1.128
	68.514	5.501		67.72	7.605		69.065	1.079
	68.648	5.322		67.854	7.556		69.198	1.037
	68.781	5.149		67.987	7.492		69.331	0.993
	68.914	4.973		68.12	7.433		69.465	0.959
	69.048	4.827		68.254	7.376		69.598	0.921
	69.181	4.685		68.387	7.306		69.731	0.872
	69.314	4.548		68.52	7.221		69.865	0.844
	69.448	4.43		68.653	7.156		69.998	0.791
	69.581	4.329		68.787	7.076		70.131	0.759
	69.714	4.205		68.92	6.986		70.265	0.724
	69.847	4.124		69.053	6.918		70.398	0.692
	69.981	4.039		69.187	6.827		70.531	0.651
	70.114	3.94		69.32	6.753		70.665	0.623
	70.247	3.862		69.453	6.682		70.798	0.593
	70.381	3.787		69.587	6.599		70.931	0.573
	70.514	3.718		69.72	6.511		71.065	0.55
	70.647	3.653		69.853	6.44		71.198	0.515
	70.781	3.59		69.987	6.372		71.331	0.488
	70.914	3.547		70.12	6.29		71.465	0.482
	71.047	3.49		70.253	6.206		71.598	0.465
	71.18	3.427		70.386	6.12		71.731	0.446
	71.314	3.369		70.52	6.062		71.865	0.423
	71.447	3.339		70.653	5.987		71.998	0.419
	71.58	3.284		70.786	5.902		72.131	0.41
	71.714	3.229		70.92	5.814		72.265	0.394
	71.847	3.199		71.053	5.754		72.398	0.392
	71.98	3.143		71.186	5.712		72.531	0.388
	72.113	3.11		71.32	5.578		72.665	0.373
	72.247	3.071		71.453	5.501		72.798	0.371
	72.38	3.013		71.586	5.428		72.931	0.361
	72.513	2.975		71.72	5.33		73.065	0.363
	72.647	2.936		71.853	5.244		73.198	0.359
	72.78	2.898		71.986	5.163		73.331	0.353
	72.913	2.855		72.119	5.065		73.465	0.346
	73.047	2.806		72.253	4.975		73.598	0.338
	73.18	2.773		72.386	4.886		73.731	0.34
	73.313	2.733		72.519	4.783		73.865	0.335
	73.446	2.692		72.653	4.698		73.998	0.336
	73.58	2.663		72.786	4.605		74.131	0.338
	73.713	2.623		72.919	4.503		74.265	0.338
	73.846	2.593		73.053	4.426		74.398	0.34
	73.98	2.605		73.186	4.333		74.531	0.335
	74.113	2.53		73.319	4.249		74.665	0.339
	74.246	2.508		73.453	4.17		74.798	0.35
	74.38	2.511		73.586	4.098		74.931	0.355
	74.513	2.458		73.719	3.999		75.065	0.35
	74.646	2.445		73.852	3.935		75.198	0.371
	74.779	2.427		73.986	3.865		75.331	0.383
	74.913	2.412		74.119	3.793		75.465	0.398
	75.046	2.395		74.252	3.737		75.598	0.409
	75.179	2.388		74.386	3.683		75.731	0.427
	75.313	2.396		74.519	3.617		75.865	0.451
	75.446	2.373		74.652	3.574		75.998	0.462
	75.579	2.369		74.786	3.523		76.131	0.49
	75.712	2.373		74.919	3.487		76.265	0.514
	75.846	2.367		75.052	3.458		76.398	0.539
	75.979	2.37		75.186	3.436		76.531	0.571
	76.112	2.365		75.319	3.419		76.665	0.587
	76.246	2.379		75.452	3.392		76.798	0.608
	76.379	2.373		75.585	3.365		76.931	0.617
	76.512	2.373		75.719	3.36		77.065	0.633
	76.646	2.368		75.852	3.358		77.198	0.638
	76.779	2.372		75.985	3.346		77.331	0.653
	76.912	2.356		76.119	3.335		77.465	0.659
	77.045	2.369		76.252	3.341		77.598	0.657
	77.179	2.36		76.385	3.354		77.731	0.643
	77.312	2.365		76.519	3.354		77.865	0.646
	77.445	2.364		76.652	3.35		77.998	0.628
	77.579	2.37		76.785	3.358		78.131	0.613
	77.712	2.358		76.919	3.376		78.265	0.599
	77.845	2.347		77.052	3.378		78.398	0.572
	77.979	2.356		77.185	3.385		78.531	0.569
	78.112	2.343		77.318	3.396		78.664	0.533
	78.245	2.331		77.452	3.409		78.798	0.518
	78.378	2.316		77.585	3.402		78.931	0.493
	78.512	2.304		77.718	3.414		79.064	0.489
	78.645	2.299		77.852	3.432		79.198	0.452
	78.778	2.295		77.985	3.441		79.331	0.446
	78.912	2.291		78.118	3.45		79.464	0.429
	79.045	2.269		78.252	3.444		79.598	0.414
	79.178	2.257		78.385	3.454		79.731	0.409
	79.311	2.247		78.518	3.46		79.864	0.389
	79.445	2.245		78.652	3.468		79.998	0.378
	79.578	2.219		78.785	3.459		80.131	0.369
	79.711	2.212		78.918	3.461		80.264	0.362
	79.845	2.194		79.051	3.466		80.398	0.353
	79.978	2.171		79.185	3.469		80.531	0.352
	80.111	2.169		79.318	3.456		80.664	0.334
	80.245	2.152		79.451	3.449		80.798	0.334
	80.378	2.122		79.585	3.446		80.931	0.343
	80.511	2.104		79.718	3.439		81.064	0.335
	80.644	2.089		79.851	3.408		81.198	0.33
	80.778	2.068		79.985	3.413		81.331	0.334
	80.911	2.057		80.118	3.394		81.464	0.332
	81.044	2.024		80.251	3.371		81.598	0.329
	81.178	2.002		80.385	3.357		81.731	0.362
	81.311	1.977		80.518	3.322		81.864	0.363
	81.444	1.962		80.651	3.32		81.998	0.42
	81.578	1.933		80.784	3.286		82.131	0.394
	81.711	1.931		80.918	3.258		82.264	0.377
	81.844	1.905		81.051	3.227		82.398	0.366
	81.977	1.899		81.184	3.192		82.531	0.367
	82.111	1.867		81.318	3.152		82.664	0.375
	82.244	1.883		81.451	3.119		82.798	0.369
	82.377	1.835		81.584	3.092		82.931	0.37
	82.511	1.821		81.718	3.046		83.064	0.366
	82.644	1.806		81.851	3.016		83.198	0.375
	82.777	1.78		81.984	2.989		83.331	0.37
	82.91	1.769		82.118	2.937		83.464	0.375
	83.044	1.749		82.251	2.924		83.598	0.366
	83.177	1.739		82.384	2.877		83.731	0.376
	83.31	1.71		82.517	2.854		83.864	0.375
	83.444	1.7		82.651	2.811		83.998	0.373
	83.577	1.684		82.784	2.773		84.131	0.38
	83.71	1.674		82.917	2.738		84.264	0.387
	83.844	1.653		83.051	2.715		84.398	0.394
	83.977	1.636		83.184	2.692		84.531	0.393
	84.11	1.629		83.317	2.642		84.664	0.398
	84.243	1.605		83.451	2.628		84.798	0.406
	84.377	1.593		83.584	2.59		84.931	0.425
	84.51	1.587		83.717	2.568		85.064	0.408
	84.643	1.561		83.851	2.542		85.198	0.42
	84.777	1.54		83.984	2.501		85.331	0.414
	84.91	1.536		84.117	2.479		85.464	0.432
	85.043	1.519		84.25	2.457		85.598	0.438
	85.177	1.514		84.384	2.421		85.731	0.442
	85.31	1.491		84.517	2.378		85.864	0.456
	85.443	1.478		84.65	2.359		85.998	0.449
	85.576	1.462		84.784	2.334		86.131	0.46
	85.71	1.445		84.917	2.303		86.264	0.452
	85.843	1.434		85.05	2.289		86.398	0.462
	85.976	1.43		85.184	2.264		86.531	0.537
	86.11	1.413		85.317	2.233		86.664	0.615
	86.243	1.407		85.45	2.215		86.798	0.816
	86.376	1.403		85.584	2.187		86.931	0.672
	86.51	1.391		85.717	2.164		87.064	0.628
	86.643	1.37		85.85	2.143		87.198	0.604
	86.776	1.368		85.983	2.135		87.331	0.61
	86.909	1.351		86.117	2.109		87.464	0.64
	87.043	1.351		86.25	2.09		87.598	0.59
	87.176	1.333		86.383	2.072		87.731	0.582
	87.309	1.335		86.517	2.062		87.864	0.548
	87.443	1.324		86.65	2.035		87.998	0.534
	87.576	1.316		86.783	2.012		88.131	0.541
	87.709	1.303		86.917	1.996		88.264	0.536
	87.842	1.297		87.05	1.995		88.398	0.554
	87.976	1.283		87.183	1.974		88.531	0.537
	88.109	1.271		87.316	1.95		88.664	0.553
	88.242	1.261		87.45	1.935		88.798	0.566
	88.376	1.255		87.583	1.906		88.931	0.633
	88.509	1.227		87.716	1.895		89.064	0.605
	88.642	1.236		87.85	1.89		89.198	0.595
	88.776	1.235		87.983	1.869		89.331	0.572
	88.909	1.22		88.116	1.85		89.464	0.585
	89.042	1.206		88.25	1.835		89.598	0.594
	89.175	1.19		88.383	1.818		89.731	0.575
	89.309	1.192		88.516	1.806		89.864	0.581
	89.442	1.187		88.65	1.775		89.998	0.595
	89.575	1.144		88.783	1.75		90.131	0.582
	89.709	1.146		88.916	1.746		90.264	0.571
	89.842	1.156		89.049	1.717		90.398	0.59
	89.975	1.146		89.183	1.7		90.531	0.581
	90.109	1.124		89.316	1.681		90.664	0.587
	90.242	1.11		89.449	1.656		90.797	0.593
	90.375	1.112		89.583	1.629		90.931	0.592
	90.508	1.09		89.716	1.613		91.064	0.606
	90.642	1.074		89.849	1.611		91.197	0.607
	90.775	1.062		89.983	1.574		91.331	0.614
	90.908	1.056		90.116	1.545		91.464	0.62
	91.042	1.042		90.249	1.542		91.597	0.612
	91.175	1.033		90.383	1.512		91.731	0.606
	91.308	1.023		90.516	1.5		91.864	0.611
	91.441	1.006		90.649	1.483		91.997	0.622
	91.575	0.994		90.782	1.462		92.131	0.621
	91.708	0.983		90.916	1.434		92.264	0.618
	91.841	0.98		91.049	1.419		92.397	0.633
	91.975	0.949		91.182	1.402		92.531	0.633
	92.108	0.94		91.316	1.376		92.664	0.637
	92.241	0.938		91.449	1.352		92.797	0.642
	92.375	0.92		91.582	1.331		92.931	0.634
	92.508	0.925		91.716	1.327		93.064	0.652
	92.641	0.899		91.849	1.304		93.197	0.66
	92.774	0.89		91.982	1.281		93.331	0.657
	92.908	0.887		92.116	1.269		93.464	0.665
	93.041	0.879		92.249	1.239		93.597	0.664
	93.174	0.865		92.382	1.226		93.731	0.69
	93.308	0.857		92.515	1.21		93.864	0.745
	93.441	0.853		92.649	1.19		93.997	0.943
	93.574	0.835		92.782	1.171		94.131	0.849
	93.708	0.826		92.915	1.144		94.264	0.861
	93.841	0.823		93.049	1.132		94.397	0.758
	93.974	0.814		93.182	1.119		94.531	0.739
	94.107	0.798		93.315	1.096		94.664	0.752
	94.241	0.8		93.449	1.078		94.797	0.729
	94.374	0.784		93.582	1.055		94.931	0.734
	94.507	0.788		93.715	1.038		95.064	0.725
	94.641	0.778		93.849	1.028		95.197	0.726
	94.774	0.778		93.982	1.004		95.331	0.743
	94.907	0.782		94.115	0.989		95.464	0.761
	95.04	0.759		94.248	0.977		95.597	0.764
	95.174	0.745		94.382	0.96		95.731	0.748
	95.307	0.753		94.515	0.945		95.864	0.755
	95.44	0.738		94.648	0.942		95.997	0.76
	95.574	0.743		94.782	0.924		96.131	0.765
	95.707	0.723		94.915	0.9		96.264	0.762
	95.84	0.73		95.048	0.898		96.397	0.777
	95.974	0.725		95.182	0.89		96.531	0.763
	96.107	0.717		95.315	0.872		96.664	0.775
	96.24	0.718		95.448	0.857		96.797	0.777
	96.373	0.712		95.582	0.847		96.931	0.801
	96.507	0.707		95.715	0.836		97.064	0.777
	96.64	0.69		95.848	0.826		97.197	0.779
	96.773	0.699		95.981	0.815		97.331	0.796
	96.907	0.698		96.115	0.817		97.464	0.799
	97.04	0.691		96.248	0.804		97.597	0.797
	97.173	0.688		96.381	0.789		97.731	0.801
	97.307	0.691		96.515	0.769		97.864	0.809
	97.44	0.696		96.648	0.776		97.997	0.804
	97.573	0.686		96.781	0.766		98.131	0.801
	97.706	0.687		96.915	0.757		98.264	0.81
	97.84	0.675		97.048	0.743		98.397	0.814
	97.973	0.677		97.181	0.74		98.531	0.819
	98.106	0.677		97.315	0.731		98.664	0.812
	98.24	0.677		97.448	0.721		98.797	0.802
	98.373	0.674		97.581	0.713		98.931	0.816
	98.506	0.667		97.714	0.698		99.064	0.81
	98.639	0.668		97.848	0.7		99.197	0.812
	98.773	0.663		97.981	0.695		99.331	0.815
	98.906	0.668		98.114	0.688		99.464	0.827
	99.039	0.653		98.248	0.682		99.597	0.816
	99.173	0.649		98.381	0.672		99.731	0.819
	99.306	0.665		98.514	0.71		99.864	0.821
	99.439	0.659		98.648	0.672		99.997	0.82
	99.573	0.651		98.781	0.663		100.131	0.819
	99.706	0.638		98.914	0.651		100.264	0.832
	99.839	0.635		99.048	0.638		100.397	0.83
	99.972	0.63		99.181	0.642		100.531	0.843
	100.106	0.634		99.314	0.637		100.664	0.831
	100.239	0.625		99.447	0.63		100.797	0.846
	100.372	0.617		99.581	0.626		100.931	0.84
	100.506	0.616		99.714	0.63		101.064	0.867
	100.639	0.609		99.847	0.627		101.197	0.857
	100.772	0.62		99.981	0.614		101.331	0.855
	100.906	0.617		100.114	0.629		101.464	0.853
	101.039	0.61		100.247	0.61		101.597	0.868
	101.172	0.603		100.381	0.607		101.731	0.867
	101.305	0.6		100.514	0.602		101.864	0.861
	101.439	0.607		100.647	0.605		101.997	0.859
	101.572	0.595		100.781	0.598		102.131	0.86
	101.705	0.594		100.914	0.6		102.264	0.857
	101.839	0.588		101.047	0.594		102.397	0.864
	101.972	0.588		101.18	0.59		102.531	0.866
	102.105	0.593		101.314	0.578		102.664	0.863
	102.239	0.588		101.447	0.588		102.797	0.873
	102.372	0.586		101.58	0.572		102.93	0.87
	102.505	0.585		101.714	0.582		103.064	0.871
	102.638	0.586		101.847	0.573		103.197	0.874
	102.772	0.577		101.98	0.571		103.33	0.881
	102.905	0.579		102.114	0.567		103.464	0.871
	103.038	0.578		102.247	0.569		103.597	0.896
	103.172	0.574		102.38	0.556		103.73	0.892
	103.305	0.573		102.514	0.566		103.864	0.899
	103.438	0.574		102.647	0.641		103.997	0.917
	103.571	0.575		102.78	0.569		104.13	0.916
	103.705	0.574		102.913	0.552		104.264	0.908
	103.838	0.571		103.047	0.549		104.397	0.95
	103.971	0.577		103.18	0.544		104.53	0.944
	104.105	0.578		103.313	0.547		104.664	0.966
	104.238	0.585		103.447	0.546		104.797	0.993
	104.371	0.577		103.58	0.537		104.93	1.01
	104.505	0.583		103.713	0.537		105.064	1.047
	104.638	0.592		103.847	0.529		105.197	1.077
	104.771	0.592		103.98	0.531		105.33	1.119
	104.904	0.591		104.113	0.522		105.464	1.15
	105.038	0.591		104.247	0.509		105.597	1.163
	105.171	0.596		104.38	0.517		105.73	1.2
	105.304	0.593		104.513	0.518		105.864	1.222
	105.438	0.602		104.646	0.505		105.997	1.264
	105.571	0.607		104.78	0.506		106.13	1.26
	105.704	0.596		104.913	0.511		106.264	1.288
	105.838	0.593		105.046	0.505		106.397	1.314
	105.971	0.6		105.18	0.491		106.53	1.308
	106.104	0.608		105.313	0.503		106.664	1.309
	106.237	0.612		105.446	0.491		106.797	1.331
	106.371	0.623		105.58	0.485		106.93	1.33
	106.504	0.612		105.713	0.489		107.064	1.33
	106.637	0.615		105.846	0.484		107.197	1.322
	106.771	0.621		105.98	0.488		107.33	1.301
	106.904	0.614		106.113	0.487		107.464	1.308
	107.037	0.626		106.246	0.477		107.597	1.3
	107.17	0.624		106.379	0.46		107.73	1.259
	107.304	0.632		106.513	0.475		107.864	1.27
	107.437	0.635		106.646	0.459		107.997	1.242
	107.57	0.649		106.779	0.469		108.13	1.217
	107.704	0.634		106.913	0.454		108.264	1.206
	107.837	0.64		107.046	0.446		108.397	1.325
	107.97	0.636		107.179	0.459		108.53	1.15
	108.104	0.636		107.313	0.457		108.664	1.137
	108.237	0.648		107.446	0.443		108.797	1.116
	108.37	0.64		107.579	0.441		108.93	1.084
	108.503	0.637		107.713	0.438		109.064	1.064
	108.637	0.633		107.846	0.434		109.197	1.043
	108.77	0.638		107.979	0.433		109.33	1.01
	108.903	0.635		108.112	0.428		109.464	0.993
	109.037	0.632		108.246	0.422		109.597	0.958
	109.17	0.644		108.379	0.429		109.73	0.924
	109.303	0.634		108.512	0.416		109.864	0.942
	109.437	0.646		108.646	0.413		109.997	0.892
	109.57	0.636		108.779	0.413		110.13	0.886
	109.703	0.637		108.912	0.411		110.264	0.894
	109.836	0.629		109.046	0.413		110.397	0.863
	109.97	0.632		109.179	0.399		110.53	0.844
	110.103	0.637		109.312	0.395		110.664	0.819
	110.236	0.631		109.446	0.398		110.797	0.793
	110.37	0.63		109.579	0.404		110.93	0.779
	110.503	0.631		109.712	0.393		111.064	0.733
	110.636	0.63		109.845	0.39		111.197	0.713
	110.769	0.625		109.979	0.387		111.33	0.673
	110.903	0.63		110.112	0.388		111.464	0.662
	111.036	0.626		110.245	0.375		111.597	0.621
	111.169	0.625		110.379	0.384		111.73	0.586
	111.303	0.612		110.512	0.374		111.864	0.569
	111.436	0.617		110.645	0.378		111.997	0.535
	111.569	0.611		110.779	0.378		112.13	0.496
	111.703	0.605		110.912	0.374		112.264	0.484
	111.836	0.61		111.045	0.37		112.397	0.462
	111.969	0.603		111.179	0.365		112.53	0.437
	112.102	0.602		111.312	0.36		112.664	0.411
	112.236	0.596		111.445	0.366		112.797	0.397
	112.369	0.585		111.578	0.352		112.93	0.381
	112.502	0.583		111.712	0.36		113.064	0.365
	112.636	0.581		111.845	0.351		113.197	0.362
	112.769	0.57		111.978	0.351		113.33	0.347
	112.902	0.577		112.112	0.345		113.464	0.338
	113.036	0.568		112.245	0.346		113.597	0.343
	113.169	0.567		112.378	0.343		113.73	0.327
	113.302	0.558		112.512	0.343		113.864	0.319
	113.435	0.558		112.645	0.335		113.997	0.312
	113.569	0.548		112.778	0.392		114.13	0.314
	113.702	0.543		112.912	0.354		114.264	0.322
	113.835	0.533		113.045	0.337		114.397	0.316
	113.969	0.542		113.178	0.333		114.53	0.306
	114.102	0.552		113.311	0.332		114.664	0.316
	114.235	0.544		113.445	0.326		114.797	0.315
	114.368	0.54		113.578	0.324		114.93	0.327
	114.502	0.535		113.711	0.323		115.063	0.322
	114.635	0.526		113.845	0.32		115.197	0.311
	114.768	0.524		113.978	0.31		115.33	0.328
	114.902	0.525		114.111	0.309		115.463	0.328
	115.035	0.522		114.245	0.301		115.597	0.318
	115.168	0.51		114.378	0.309		115.73	0.333
	115.302	0.525		114.511	0.299		115.863	0.347
	115.435	0.521		114.645	0.304		115.997	0.364
	115.568	0.517		114.778	0.301		116.13	0.356
	115.701	0.514		114.911	0.292		116.263	0.382
	115.835	0.52		115.044	0.296		116.397	0.381
	115.968	0.51		115.178	0.28		116.53	0.386
	116.101	0.513		115.311	0.285		116.663	0.373
	116.235	0.505		115.444	0.291		116.797	0.39
	116.368	0.511		115.578	0.278		116.93	0.379
	116.501	0.509		115.711	0.269		117.063	0.397
	116.635	0.505		115.844	0.277		117.197	0.415
	116.768	0.502		115.978	0.275		117.33	0.419
	116.901	0.499		116.111	0.268		117.463	0.438
	117.034	0.504		116.244	0.276		117.597	0.416
	117.168	0.496		116.378	0.273		117.73	0.426
	117.301	0.488		116.511	0.271		117.863	0.429
	117.434	0.483		116.644	0.265		117.997	0.423
	117.568	0.488		116.777	0.258		118.13	0.415
	117.701	0.476		116.911	0.262		118.263	0.406
	117.834	0.473		117.044	0.261		118.397	0.399
	117.968	0.471		117.177	0.249		118.53	0.391
	118.101	0.464		117.311	0.255		118.663	0.386
	118.234	0.461		117.444	0.26		118.797	0.384
	118.367	0.47		117.577	0.264		118.93	0.358
	118.501	0.456		117.711	0.253		119.063	0.366
	118.634	0.449		117.844	0.25		119.197	0.35
	118.767	0.445		117.977	0.251		119.33	0.354
	118.901	0.449		118.111	0.249		119.463	0.341
	119.034	0.44		118.244	0.245		119.597	0.351
	119.167	0.437		118.377	0.237		119.73	0.343
	119.3	0.436		118.51	0.245		119.863	0.338
	119.434	0.425		118.644	0.243		119.997	0.322
	119.567	0.418		118.777	0.25		120.13	0.331
	119.7	0.415		118.91	0.239		120.263	0.318
	119.834	0.421		119.044	0.235		120.397	0.323
	119.967	0.412		119.177	0.242		120.53	0.295
	120.1	0.405		119.31	0.246		120.663	0.295
	120.234	0.406		119.444	0.239
	120.367	0.409		119.577	0.239
	120.5	0.4		119.71	0.241
	120.633	0.4		119.844	0.231
				119.977	0.236
				120.11	0.229
				120.243	0.229
				120.377	0.219
				120.51	0.225
				120.643	0.22

## Sheet: Figure 1D
	Env [ ] (ug/mL)	AD8	AD8-scFv	AD8-scFab
	5	0.068	0.259	1.926
	1.58	0.048	0.101	1.703
	0.5	0.047	0.055	1.484
	0.158	0.042	0.047	1.045
	0.05	0.04	0.045	0.401
	0.0158	0.039	0.045	0.155
	0.005	0.004	0.027	0.081

## Sheet: Figure 2C
SEC of purified proteins
	scFv			scFab
	ml	mAU		ml	mAU
	0.667	6.809		0.533	4.514
	0.8	6.715		0.667	3.499
	0.933	6.029		0.8	2.818
	1.066	5.46		0.933	2.335
	1.2	4.932		1.066	2.123
	1.333	6.583		1.2	1.983
	1.466	5.667		1.333	1.926
	1.6	5.023		1.466	1.892
	1.733	4.845		1.6	1.847
	1.866	4.604		1.733	1.829
	2	4.474		1.866	1.812
	2.133	4.339		2	1.801
	2.266	4.297		2.133	1.851
	2.4	4.171		2.266	1.863
	2.533	4.088		2.4	1.866
	2.666	4.04		2.533	1.885
	2.8	3.89		2.666	1.877
	2.933	3.792		2.799	1.906
	3.066	3.72		2.933	1.921
	3.199	3.618		3.066	1.906
	3.333	3.547		3.199	1.887
	3.466	3.488		3.333	1.85
	3.599	3.387		3.466	1.841
	3.733	3.426		3.599	1.819
	3.866	3.402		3.733	1.797
	3.999	3.331		3.866	1.786
	4.133	3.31		3.999	1.793
	4.266	3.277		4.133	1.761
	4.399	3.238		4.266	1.76
	4.533	3.226		4.399	1.747
	4.666	3.151		4.532	1.727
	4.799	3.353		4.666	1.708
	4.933	3.19		4.799	1.689
	5.066	3.09		4.932	1.67
	5.199	3.061		5.066	1.667
	5.332	3.026		5.199	1.663
	5.466	2.972		5.332	1.645
	5.599	2.959		5.466	1.616
	5.732	2.968		5.599	1.616
	5.866	2.924		5.732	1.673
	5.999	2.907		5.866	1.652
	6.132	2.876		5.999	1.641
	6.266	2.817		6.132	1.591
	6.399	2.879		6.265	1.543
	6.532	2.799		6.399	1.465
	6.666	2.749		6.532	1.433
	6.799	2.861		6.665	1.374
	6.932	2.708		6.799	1.31
	7.065	2.721		6.932	1.276
	7.199	2.649		7.065	1.226
	7.332	2.713		7.199	1.185
	7.465	2.635		7.332	1.158
	7.599	2.613		7.465	1.115
	7.732	2.581		7.599	1.088
	7.865	2.61		7.732	1.057
	7.999	2.527		7.865	1.022
	8.132	2.544		7.998	0.983
	8.265	2.498		8.132	0.955
	8.399	2.469		8.265	0.931
	8.532	2.489		8.398	0.911
	8.665	2.446		8.532	0.874
	8.799	2.427		8.665	0.907
	8.932	2.454		8.798	0.832
	9.065	2.421		8.932	0.777
	9.198	2.429		9.065	0.749
	9.332	2.438		9.198	0.701
	9.465	2.383		9.332	0.666
	9.598	2.366		9.465	0.637
	9.732	2.343		9.598	0.609
	9.865	2.349		9.731	0.596
	9.998	2.329		9.865	0.567
	10.132	2.3		9.998	0.54
	10.265	2.395		10.131	0.502
	10.398	2.311		10.265	0.471
	10.532	2.279		10.398	0.452
	10.665	2.261		10.531	0.426
	10.798	2.267		10.665	0.427
	10.932	2.236		10.798	0.406
	11.065	2.279		10.931	0.387
	11.198	2.238		11.065	0.384
	11.331	2.264		11.198	0.375
	11.465	2.231		11.331	0.358
	11.598	2.237		11.464	0.344
	11.731	2.258		11.598	0.346
	11.865	2.2		11.731	0.322
	11.998	2.181		11.864	0.307
	12.131	2.219		11.998	0.294
	12.265	2.238		12.131	0.288
	12.398	2.213		12.264	0.281
	12.531	2.224		12.398	0.259
	12.665	2.265		12.531	0.248
	12.798	2.228		12.664	0.256
	12.931	2.194		12.798	0.244
	13.065	2.327		12.931	0.233
	13.198	2.325		13.064	0.234
	13.331	2.252		13.197	0.241
	13.464	2.235		13.331	0.208
	13.598	2.212		13.464	0.213
	13.731	2.173		13.597	0.191
	13.864	2.196		13.731	0.185
	13.998	2.168		13.864	0.187
	14.131	2.169		13.997	0.172
	14.264	2.154		14.131	0.165
	14.398	2.152		14.264	0.155
	14.531	2.122		14.397	0.143
	14.664	2.149		14.531	0.14
	14.798	2.095		14.664	0.187
	14.931	2.112		14.797	0.176
	15.064	2.107		14.93	0.163
	15.197	2.084		15.064	0.168
	15.331	2.092		15.197	0.165
	15.464	2.207		15.33	0.173
	15.597	2.099		15.464	0.16
	15.731	2.075		15.597	0.166
	15.864	2.067		15.73	0.151
	15.997	2.057		15.864	0.134
	16.131	2.062		15.997	0.11
	16.264	2.055		16.13	0.115
	16.397	2.059		16.264	0.096
	16.531	2.055		16.397	0.092
	16.664	2.056		16.53	0.072
	16.797	2.056		16.663	0.061
	16.931	2.034		16.797	0.057
	17.064	2.029		16.93	0.059
	17.197	2.07		17.063	0.071
	17.33	2.041		17.197	0.048
	17.464	2.022		17.33	0.052
	17.597	2.023		17.463	0.046
	17.73	2.016		17.597	0.039
	17.864	2.019		17.73	0.039
	17.997	2.02		17.863	0.024
	18.13	2.023		17.997	0.025
	18.264	2.028		18.13	0.009
	18.397	2.028		18.263	0.015
	18.53	2.052		18.396	0.004
	18.664	2.029		18.53	0.007
	18.797	2.099		18.663	-0.009
	18.93	2.047		18.796	0.008
	19.064	2.038		18.93	-0.027
	19.197	2.048		19.063	-0.017
	19.33	2.063		19.196	-0.032
	19.463	2.059		19.33	-0.039
	19.597	2.052		19.463	-0.047
	19.73	2.059		19.596	-0.059
	19.863	2.049		19.73	-0.072
	19.997	2.117		19.863	-0.061
	20.13	2.095		19.996	-0.067
	20.263	2.07		20.129	-0.068
	20.397	2.097		20.263	-0.08
	20.53	2.099		20.396	-0.091
	20.663	2.082		20.529	-0.092
	20.797	2.072		20.663	-0.092
	20.93	2.082		20.796	-0.115
	21.063	2.094		20.929	-0.102
	21.196	2.079		21.063	-0.117
	21.33	2.089		21.196	-0.108
	21.463	2.073		21.329	-0.122
	21.596	2.057		21.463	-0.124
	21.73	2.094		21.596	-0.118
	21.863	2.082		21.729	-0.133
	21.996	2.083		21.862	-0.138
	22.13	2.062		21.996	-0.143
	22.263	2.067		22.129	-0.159
	22.396	2.08		22.262	-0.154
	22.53	2.074		22.396	-0.157
	22.663	2.133		22.529	-0.177
	22.796	2.099		22.662	-0.173
	22.93	2.077		22.796	-0.182
	23.063	2.093		22.929	-0.181
	23.196	2.082		23.062	-0.178
	23.329	2.099		23.196	-0.173
	23.463	2.111		23.329	-0.18
	23.596	2.105		23.462	-0.175
	23.729	2.115		23.595	-0.195
	23.863	2.099		23.729	-0.174
	23.996	2.115		23.862	-0.18
	24.129	2.083		23.995	-0.165
	24.263	2.114		24.129	-0.17
	24.396	2.129		24.262	-0.159
	24.529	2.213		24.395	-0.156
	24.663	2.117		24.529	-0.122
	24.796	2.137		24.662	-0.11
	24.929	2.113		24.795	-0.083
	25.063	2.156		24.929	-0.088
	25.196	2.128		25.062	-0.105
	25.329	2.137		25.195	-0.136
	25.462	2.131		25.328	-0.139
	25.596	2.132		25.462	-0.151
	25.729	2.141		25.595	-0.178
	25.862	2.169		25.728	-0.175
	25.996	2.158		25.862	-0.195
	26.129	2.191		25.995	-0.216
	26.262	2.175		26.128	-0.198
	26.396	2.196		26.262	-0.212
	26.529	2.219		26.395	-0.228
	26.662	2.213		26.528	-0.213
	26.796	2.253		26.662	-0.213
	26.929	2.245		26.795	-0.206
	27.062	2.27		26.928	-0.211
	27.196	2.254		27.061	-0.193
	27.329	2.266		27.195	-0.205
	27.462	2.25		27.328	-0.204
	27.595	2.301		27.461	-0.213
	27.729	2.287		27.595	-0.208
	27.862	2.304		27.728	-0.23
	27.995	2.346		27.861	-0.228
	28.129	2.331		27.995	-0.225
	28.262	2.401		28.128	-0.247
	28.395	2.337		28.261	-0.25
	28.529	2.36		28.395	-0.255
	28.662	2.372		28.528	-0.262
	28.795	2.398		28.661	-0.255
	28.929	2.409		28.794	-0.269
	29.062	2.437		28.928	-0.269
	29.195	2.451		29.061	-0.276
	29.328	2.457		29.194	-0.289
	29.462	2.481		29.328	-0.27
	29.595	2.522		29.461	-0.299
	29.728	2.477		29.594	-0.293
	29.862	2.514		29.728	-0.29
	29.995	2.508		29.861	-0.297
	30.128	2.566		29.994	-0.302
	30.262	2.585		30.128	-0.307
	30.395	2.558		30.261	-0.32
	30.528	2.596		30.394	-0.323
	30.662	2.694		30.527	-0.314
	30.795	2.652		30.661	-0.338
	30.928	2.625		30.794	-0.322
	31.062	2.643		30.927	-0.324
	31.195	2.666		31.061	-0.329
	31.328	2.67		31.194	-0.33
	31.461	2.699		31.327	-0.339
	31.595	2.677		31.461	-0.348
	31.728	2.724		31.594	-0.341
	31.861	2.75		31.727	-0.342
	31.995	3.08		31.861	-0.344
	32.128	2.99		31.994	-0.354
	32.261	2.884		32.127	-0.344
	32.395	2.811		32.26	-0.354
	32.528	2.813		32.394	-0.36
	32.661	2.817		32.527	-0.364
	32.795	2.794		32.66	-0.352
	32.928	2.774		32.794	-0.353
	33.061	2.748		32.927	-0.367
	33.195	2.764		33.06	-0.348
	33.328	2.792		33.194	-0.363
	33.461	2.777		33.327	-0.38
	33.594	2.789		33.46	-0.315
	33.728	2.783		33.594	-0.309
	33.861	2.754		33.727	-0.335
	33.994	2.761		33.86	-0.328
	34.128	2.755		33.993	-0.305
	34.261	2.772		34.127	-0.295
	34.394	2.735		34.26	-0.294
	34.528	2.746		34.393	-0.297
	34.661	2.744		34.527	-0.289
	34.794	2.742		34.66	-0.301
	34.928	2.711		34.793	-0.306
	35.061	2.719		34.927	-0.311
	35.194	2.764		35.06	-0.312
	35.327	2.735		35.193	-0.327
	35.461	2.761		35.327	-0.322
	35.594	2.839		35.46	-0.337
	35.727	2.762		35.593	-0.33
	35.861	2.744		35.726	-0.341
	35.994	2.749		35.86	-0.328
	36.127	2.801		35.993	-0.305
	36.261	2.857		36.126	-0.306
	36.394	2.956		36.26	-0.315
	36.527	3.035		36.393	-0.299
	36.661	3.194		36.526	-0.303
	36.794	3.424		36.66	-0.294
	36.927	3.733		36.793	-0.283
	37.061	4.108		36.926	-0.284
	37.194	4.571		37.06	-0.256
	37.327	5.144		37.193	-0.236
	37.46	5.618		37.326	-0.206
	37.594	6.139		37.459	-0.108
	37.727	6.649		37.593	-0.004
	37.86	6.972		37.726	0.222
	37.994	7.154		37.859	0.584
	38.127	7.206		37.993	1.063
	38.26	6.904		38.126	1.679
	38.394	6.706		38.259	2.398
	38.527	6.194		38.393	2.979
	38.66	5.782		38.526	3.483
	38.794	5.431		38.659	3.662
	38.927	5.234		38.793	3.707
	39.06	4.653		38.926	3.499
	39.194	4.301		39.059	3.172
	39.327	3.941		39.192	2.895
	39.46	3.682		39.326	2.556
	39.593	3.441		39.459	2.204
	39.727	3.274		39.592	1.948
	39.86	3.132		39.726	1.678
	39.993	2.991		39.859	1.397
	40.127	2.903		39.992	1.154
	40.26	2.796		40.126	0.966
	40.393	2.784		40.259	0.766
	40.527	2.637		40.392	0.622
	40.66	2.595		40.526	0.486
	40.793	2.495		40.659	0.362
	40.927	2.484		40.792	0.291
	41.06	2.418		40.925	0.241
	41.193	2.393		41.059	0.159
	41.327	2.388		41.192	0.111
	41.46	2.443		41.325	0.071
	41.593	2.349		41.459	0.049
	41.726	2.36		41.592	0.046
	41.86	2.424		41.725	0.022
	41.993	2.442		41.859	0.016
	42.126	2.44		41.992	0.023
	42.26	2.624		42.125	0.035
	42.393	2.625		42.259	0.035
	42.526	2.63		42.392	0.046
	42.66	2.686		42.525	0.06
	42.793	2.747		42.658	0.078
	42.926	2.824		42.792	0.086
	43.06	2.925		42.925	0.127
	43.193	2.891		43.058	0.13
	43.326	2.906		43.192	0.132
	43.459	2.959		43.325	0.129
	43.593	2.965		43.458	0.164
	43.726	2.991		43.592	0.204
	43.859	2.989		43.725	0.266
	43.993	3.047		43.858	0.37
	44.126	3.141		43.992	0.528
	44.259	3.314		44.125	0.739
	44.393	3.486		44.258	1.061
	44.526	3.659		44.391	1.441
	44.659	3.874		44.525	1.877
	44.793	4.04		44.658	2.385
	44.926	4.164		44.791	2.914
	45.059	4.258		44.925	3.383
	45.193	4.32		45.058	3.898
	45.326	4.228		45.191	4.291
	45.459	4.176		45.325	4.6
	45.592	4.023		45.458	4.844
	45.726	3.91		45.591	4.996
	45.859	3.788		45.725	5.028
	45.992	3.614		45.858	5.042
	46.126	3.443		45.991	4.983
	46.259	3.309		46.124	4.883
	46.392	3.162		46.258	4.756
	46.526	3.061		46.391	4.636
	46.659	2.93		46.524	4.484
	46.792	2.853		46.658	4.354
	46.926	2.719		46.791	4.234
	47.059	2.639		46.924	4.12
	47.192	2.569		47.058	4.024
	47.326	2.464		47.191	3.939
	47.459	2.392		47.324	3.849
	47.592	2.345		47.458	3.785
	47.725	2.29		47.591	3.706
	47.859	2.204		47.724	3.662
	47.992	2.167		47.857	3.633
	48.125	2.111		47.991	3.587
	48.259	2.102		48.124	3.575
	48.392	2.05		48.257	3.536
	48.525	2.03		48.391	3.539
	48.659	1.982		48.524	3.527
	48.792	1.962		48.657	3.527
	48.925	1.951		48.791	3.523
	49.059	1.932		48.924	3.522
	49.192	1.896		49.057	3.533
	49.325	1.893		49.191	3.542
	49.458	1.887		49.324	3.551
	49.592	1.869		49.457	3.573
	49.725	1.9		49.59	3.589
	49.858	1.846		49.724	3.598
	49.992	1.839		49.857	3.613
	50.125	1.825		49.99	3.626
	50.258	1.805		50.124	3.654
	50.392	1.797		50.257	3.662
	50.525	1.79		50.39	3.684
	50.658	1.798		50.524	3.702
	50.792	1.8		50.657	3.734
	50.925	1.811		50.79	3.754
	51.058	1.81		50.924	3.777
	51.192	1.817		51.057	3.778
	51.325	1.815		51.19	3.811
	51.458	1.803		51.323	3.832
	51.591	1.782		51.457	3.848
	51.725	1.751		51.59	3.873
	51.858	1.734		51.723	3.894
	51.991	1.709		51.857	3.92
	52.125	1.683		51.99	3.94
	52.258	1.667		52.123	3.954
	52.391	1.656		52.257	3.984
	52.525	1.634		52.39	4.034
	52.658	1.629		52.523	4.057
	52.791	1.612		52.657	4.067
	52.925	1.609		52.79	4.091
	53.058	1.664		52.923	4.113
	53.191	1.626		53.056	4.151
	53.325	1.629		53.19	4.172
	53.458	1.627		53.323	4.186
	53.591	1.643		53.456	4.205
	53.724	1.654		53.59	4.217
	53.858	1.649		53.723	4.245
	53.991	1.657		53.856	4.242
	54.124	1.651		53.99	4.267
	54.258	1.68		54.123	4.282
	54.391	1.67		54.256	4.302
	54.524	1.675		54.39	4.309
	54.658	1.692		54.523	4.327
	54.791	1.674		54.656	4.337
	54.924	1.681		54.789	4.357
	55.058	1.677		54.923	4.364
	55.191	1.715		55.056	4.387
	55.324	1.693		55.189	4.386
	55.458	1.695		55.323	4.414
	55.591	1.702		55.456	4.437
	55.724	1.832		55.589	4.43
	55.857	1.945		55.723	4.444
	55.991	1.863		55.856	4.448
	56.124	1.8		55.989	4.46
	56.257	1.747		56.123	4.474
	56.391	1.739		56.256	4.485
	56.524	1.724		56.389	4.486
	56.657	1.707		56.522	4.495
	56.791	1.701		56.656	4.512
	56.924	1.705		56.789	4.535
	57.057	1.705		56.922	4.515
	57.191	1.702		57.056	4.548
	57.324	1.706		57.189	4.54
	57.457	1.682		57.322	4.547
	57.59	1.68		57.456	4.567
	57.724	1.67		57.589	4.57
	57.857	1.676		57.722	4.581
	57.99	1.663		57.856	4.581
	58.124	1.647		57.989	4.581
	58.257	1.639		58.122	4.566
	58.39	1.626		58.255	4.582
	58.524	1.614		58.389	4.569
	58.657	1.607		58.522	4.562
	58.79	1.585		58.655	4.557
	58.924	1.574		58.789	4.548
	59.057	1.56		58.922	4.546
	59.19	1.553		59.055	4.559
	59.324	1.558		59.189	4.538
	59.457	1.51		59.322	4.53
	59.59	1.497		59.455	4.53
	59.723	1.479		59.589	4.527
	59.857	1.471		59.722	4.526
	59.99	1.469		59.855	4.557
	60.123	1.434		59.988	4.572
	60.257	1.566		60.122	4.597
	60.39	1.454		60.255	4.618
	60.523	1.445		60.388	4.643
	60.657	1.441		60.522	4.698
	60.79	1.428		60.655	4.705
	60.923	1.427		60.788	4.901
	61.057	1.399		60.922	5.043
	61.19	1.391		61.055	4.997
	61.323	1.397		61.188	5.004
	61.457	1.379		61.322	5.048
	61.59	1.375		61.455	5.095
	61.723	1.399		61.588	5.154
	61.856	1.354		61.721	5.195
	61.99	1.355		61.855	5.234
	62.123	1.375		61.988	5.27
	62.256	1.356		62.121	5.305
	62.39	1.356		62.255	5.318
	62.523	1.367		62.388	5.32
	62.656	1.361		62.521	5.328
	62.79	1.355		62.655	5.286
	62.923	1.351		62.788	5.255
	63.056	1.342		62.921	5.205
	63.19	1.346		63.055	5.135
	63.323	1.345		63.188	5.065
	63.456	1.351		63.321	4.969
	63.589	1.351		63.454	4.902
	63.723	1.398		63.588	4.828
	63.856	1.374		63.721	4.737
	63.989	1.372		63.854	4.657
	64.123	1.391		63.988	4.592
	64.256	1.392		64.121	4.529
	64.389	1.416		64.254	4.456
	64.523	1.418		64.388	4.43
	64.656	1.465		64.521	4.402
	64.789	1.474		64.654	4.389
	64.923	1.5		64.788	4.398
	65.056	1.53		64.921	4.417
	65.189	1.565		65.054	4.458
	65.323	1.594		65.187	4.516
	65.456	1.625		65.321	4.586
	65.589	1.672		65.454	4.71
	65.722	1.71		65.587	4.817
	65.856	1.743		65.721	4.958
	65.989	1.793		65.854	5.109
	66.122	1.836		65.987	5.284
	66.256	1.86		66.121	5.485
	66.389	1.9		66.254	5.691
	66.522	1.94		66.387	5.92
	66.656	1.964		66.521	6.146
	66.789	2.009		66.654	6.399
	66.922	2.035		66.787	6.643
	67.056	2.045		66.92	6.915
	67.189	2.079		67.054	7.187
	67.322	2.084		67.187	7.437
	67.456	2.117		67.32	7.7
	67.589	2.125		67.454	7.955
	67.722	2.135		67.587	8.201
	67.855	2.153		67.72	8.431
	67.989	2.169		67.854	8.648
	68.122	2.171		67.987	8.863
	68.255	2.181		68.12	9.032
	68.389	2.2		68.254	9.168
	68.522	2.188		68.387	9.302
	68.655	2.184		68.52	9.382
	68.789	2.17		68.653	9.435
	68.922	2.179		68.787	9.453
	69.055	2.164		68.92	9.44
	69.189	2.176		69.053	9.378
	69.322	2.19		69.187	9.303
	69.455	2.2		69.32	9.158
	69.588	2.196		69.453	8.992
	69.722	2.23		69.587	8.812
	69.855	2.247		69.72	8.578
	69.988	2.24		69.853	8.339
	70.122	2.258		69.987	8.088
	70.255	2.261		70.12	7.807
	70.388	2.261		70.253	7.481
	70.522	2.243		70.386	7.176
	70.655	2.265		70.52	6.873
	70.788	2.208		70.653	6.532
	70.922	2.235		70.786	6.217
	71.055	2.223		70.92	5.908
	71.188	2.192		71.053	5.362
	71.322	2.164		71.186	5.363
	71.455	2.149		71.32	5.108
	71.588	2.131		71.453	4.794
	71.721	2.099		71.586	4.503
	71.855	2.078		71.72	4.285
	71.988	2.081		71.853	4.065
	72.121	2.076		71.986	3.864
	72.255	2.046		72.119	3.696
	72.388	2.044		72.253	3.52
	72.521	2.033		72.386	3.372
	72.655	2.031		72.519	3.263
	72.788	2.001		72.653	3.134
	72.921	1.991		72.786	3.072
	73.055	1.973		72.919	3.01
	73.188	1.957		73.053	2.959
	73.321	1.93		73.186	2.93
	73.455	1.914		73.319	2.931
	73.588	1.912		73.453	2.964
	73.721	1.919		73.586	3.016
	73.854	1.874		73.719	3.082
	73.988	1.865		73.852	3.171
	74.121	1.844		73.986	3.272
	74.254	1.833		74.119	3.409
	74.388	1.842		74.252	3.554
	74.521	1.818		74.386	3.716
	74.654	1.789		74.519	3.894
	74.788	1.782		74.652	4.116
	74.921	1.767		74.786	4.33
	75.054	1.76		74.919	4.61
	75.188	1.742		75.052	4.875
	75.321	1.76		75.186	5.138
	75.454	1.757		75.319	5.486
	75.588	1.747		75.452	5.811
	75.721	1.776		75.585	6.168
	75.854	1.747		75.719	6.561
	75.987	1.744		75.852	6.993
	76.121	1.757		75.985	7.452
	76.254	1.784		76.119	7.927
	76.387	1.777		76.252	8.43
	76.521	1.795		76.385	8.987
	76.654	1.793		76.519	9.57
	76.787	1.813		76.652	10.247
	76.921	1.812		76.785	10.862
	77.054	1.84		76.919	11.661
	77.187	1.852		77.052	12.451
	77.321	1.854		77.185	13.264
	77.454	1.884		77.318	14.198
	77.587	1.902		77.452	15.191
	77.72	1.936		77.585	16.168
	77.854	1.948		77.718	17.219
	77.987	1.969		77.852	18.353
	78.12	1.981		77.985	19.564
	78.254	2.009		78.118	20.613
	78.387	2.035		78.252	21.891
	78.52	2.07		78.385	23.104
	78.654	2.088		78.518	24.223
	78.787	2.111		78.652	25.541
	78.92	2.142		78.785	26.733
	79.054	2.191		78.918	27.654
	79.187	2.234		79.051	28.809
	79.32	2.302		79.185	29.754
	79.454	2.286		79.318	30.54
	79.587	2.342		79.451	31.287
	79.72	2.366		79.585	31.863
	79.853	2.399		79.718	32.315
	79.987	2.526		79.851	32.62
	80.12	2.446		79.985	32.786
	80.253	2.477		80.118	32.668
	80.387	2.504		80.251	32.453
	80.52	2.549		80.385	32.098
	80.653	2.562		80.518	31.538
	80.787	2.582		80.651	30.894
	80.92	2.611		80.784	30.09
	81.053	2.665		80.918	29.124
	81.187	2.626		81.051	28.099
	81.32	2.657		81.184	27.001
	81.453	2.668		81.318	25.768
	81.587	2.697		81.451	24.484
	81.72	2.693		81.584	23.256
	81.853	2.672		81.718	21.796
	81.986	2.662		81.851	20.5
	82.12	2.661		81.984	19.196
	82.253	2.659		82.118	17.796
	82.386	2.623		82.251	16.566
	82.52	2.626		82.384	15.332
	82.653	2.584		82.517	14.076
	82.786	2.594		82.651	13.002
	82.92	2.542		82.784	11.956
	83.053	2.568		82.917	10.904
	83.186	2.481		83.051	10.011
	83.32	2.443		83.184	9.146
	83.453	2.418		83.317	8.348
	83.586	2.365		83.451	7.691
	83.719	2.355		83.584	7.015
	83.853	2.292		83.717	6.351
	83.986	2.282		83.851	5.871
	84.119	2.237		83.984	5.325
	84.253	2.182		84.117	4.873
	84.386	2.154		84.25	4.467
	84.519	2.104		84.384	4.118
	84.653	2.059		84.517	3.77
	84.786	2.024		84.65	3.492
	84.919	1.998		84.784	3.232
	85.053	1.973		84.917	2.987
	85.186	1.928		85.05	2.786
	85.319	1.9		85.184	2.609
	85.453	1.853		85.317	2.442
	85.586	1.843		85.45	2.308
	85.719	1.812		85.584	2.177
	85.852	1.783		85.717	2.049
	85.986	1.776		85.85	1.96
	86.119	1.739		85.983	1.896
	86.252	1.733		86.117	1.812
	86.386	1.713		86.25	1.744
	86.519	1.717		86.383	1.688
	86.652	1.722		86.517	1.631
	86.786	1.729		86.65	1.595
	86.919	1.717		86.783	1.555
	87.052	1.715		86.917	1.525
	87.186	1.734		87.05	1.498
	87.319	1.75		87.183	1.485
	87.452	1.767		87.316	1.464
	87.586	1.803		87.45	1.453
	87.719	1.833		87.583	1.449
	87.852	1.861		87.716	1.447
	87.985	1.901		87.85	1.445
	88.119	1.959		87.983	1.437
	88.252	2.009		88.116	1.447
	88.385	2.094		88.25	1.428
	88.519	2.207		88.383	1.439
	88.652	2.258		88.516	1.448
	88.785	2.311		88.65	1.437
	88.919	2.363		88.783	1.447
	89.052	2.422		88.916	1.454
	89.185	2.462		89.049	1.445
	89.319	2.5		89.183	1.434
	89.452	2.558		89.316	1.437
	89.585	2.566		89.449	1.447
	89.719	2.558		89.583	1.43
	89.852	2.576		89.716	1.444
	89.985	2.55		89.849	1.427
	90.118	2.543		89.983	1.425
	90.252	2.507		90.116	1.478
	90.385	2.477		90.249	1.473
	90.518	2.441		90.383	1.461
	90.652	2.386		90.516	1.431
	90.785	2.365		90.649	1.449
	90.918	2.305		90.782	1.428
	91.052	2.263		90.916	1.44
	91.185	2.204		91.049	1.451
	91.318	2.177		91.182	1.425
	91.452	2.089		91.316	1.399
	91.585	2.045		91.449	1.389
	91.718	2.007		91.582	1.366
	91.851	1.929		91.716	1.354
	91.985	1.867		91.849	1.327
	92.118	1.796		91.982	1.338
	92.251	1.773		92.116	1.291
	92.385	1.708		92.249	1.29
	92.518	1.647		92.382	1.272
	92.651	1.609		92.515	1.253
	92.785	1.56		92.649	1.245
	92.918	1.519		92.782	1.237
	93.051	1.47		92.915	1.215
	93.185	1.445		93.049	1.198
	93.318	1.394		93.182	1.185
	93.451	1.37		93.315	1.166
	93.585	1.333		93.449	1.155
	93.718	1.301		93.582	1.179
	93.851	1.28		93.715	1.111
	93.984	1.244		93.849	1.121
	94.118	1.243		93.982	1.089
	94.251	1.185		94.115	1.055
	94.384	1.178		94.248	1.041
	94.518	1.14		94.382	1.039
	94.651	1.115		94.515	1.01
	94.784	1.108		94.648	1.001
	94.918	1.082		94.782	0.999
	95.051	1.063		94.915	0.967
	95.184	1.054		95.048	0.938
	95.318	1.025		95.182	0.917
	95.451	1.025		95.315	0.915
	95.584	1.003		95.448	0.895
	95.718	0.995		95.582	0.872
	95.851	0.963		95.715	0.844
	95.984	0.956		95.848	0.833
	96.117	0.935		95.981	0.814
	96.251	1.022		96.115	0.791
	96.384	0.903		96.248	0.76
	96.517	0.88		96.381	0.754
	96.651	0.867		96.515	0.719
	96.784	0.847		96.648	0.692
	96.917	0.84		96.781	0.672
	97.051	0.799		96.915	0.644
	97.184	0.803		97.048	0.616
	97.317	0.782		97.181	0.591
	97.451	0.766		97.315	0.558
	97.584	0.743		97.448	0.548
	97.717	0.726		97.581	0.501
	97.85	0.714		97.714	0.475
	97.984	0.733		97.848	0.454
	98.117	0.709		97.981	0.411
	98.25	0.684		98.114	0.392
	98.384	0.691		98.248	0.354
	98.517	0.666		98.381	0.325
	98.65	0.652		98.514	0.304
	98.784	0.63		98.648	0.262
	98.917	0.61		98.781	0.235
	99.05	0.597		98.914	0.211
	99.184	0.574		99.048	0.192
	99.317	0.555		99.181	0.16
	99.45	0.539		99.314	0.146
	99.584	0.524		99.447	0.114
	99.717	0.49		99.581	0.095
	99.85	0.489		99.714	0.08
	99.983	0.451		99.847	0.062
	100.117	0.436		99.981	0.046
	100.25	0.434		100.114	0.038
	100.383	0.411		100.247	0.008
	100.517	0.405		100.381	-0.003
	100.65	0.395		100.514	-0.033
	100.783	0.386		100.647	-0.049
	100.917	0.372		100.781	-0.073
	101.05	0.346		100.914	-0.09
	101.183	0.34		101.047	-0.118
	101.317	0.328		101.18	-0.144
	101.45	0.321		101.314	-0.157
	101.583	0.323		101.447	-0.184
	101.717	0.297		101.58	-0.189
	101.85	0.284		101.714	-0.197
	101.983	0.266		101.847	-0.218
	102.116	0.287		101.98	-0.238
	102.25	0.242		102.114	-0.252
	102.383	0.249		102.247	-0.248
	102.516	0.233		102.38	-0.252
	102.65	0.242		102.514	-0.271
	102.783	0.227		102.647	-0.26
	102.916	0.211		102.78	-0.27
	103.05	0.209		102.913	-0.289
	103.183	0.207		103.047	-0.292
	103.316	0.196		103.18	-0.287
	103.45	0.199		103.313	-0.3
	103.583	0.203		103.447	-0.304
	103.716	0.188		103.58	-0.33
	103.85	0.197		103.713	-0.333
	103.983	0.18		103.847	-0.327
	104.116	0.189		103.98	-0.338
	104.249	0.196		104.113	-0.344
	104.383	0.207		104.247	-0.354
	104.516	0.192		104.38	-0.357
	104.649	0.196		104.513	-0.365
	104.783	0.24		104.646	-0.387
	104.916	0.217		104.78	-0.391
	105.049	0.218		104.913	-0.373
	105.183	0.235		105.046	-0.382
	105.316	0.241		105.18	-0.386
	105.449	0.263		105.313	-0.391
	105.583	0.263		105.446	-0.404
	105.716	0.268		105.58	-0.408
	105.849	0.28		105.713	-0.412
	105.982	0.282		105.846	-0.407
	106.116	0.303		105.98	-0.417
	106.249	0.296		106.113	-0.425
	106.382	0.308		106.246	-0.429
	106.516	0.343		106.379	-0.428
	106.649	0.334		106.513	-0.438
	106.782	0.358		106.646	-0.434
	106.916	0.366		106.779	-0.434
	107.049	0.434		106.913	-0.444
	107.182	0.412		107.046	-0.438
	107.316	0.438		107.179	-0.45
	107.449	0.47		107.313	-0.444
	107.582	0.482		107.446	-0.441
	107.716	0.491		107.579	-0.442
	107.849	0.539		107.713	-0.447
	107.982	0.535		107.846	-0.444
	108.115	0.546		107.979	-0.446
	108.249	0.561		108.112	-0.452
	108.382	0.548		108.246	-0.443
	108.515	0.546		108.379	-0.444
	108.649	0.572		108.512	-0.451
	108.782	0.538		108.646	-0.447
	108.915	0.576		108.779	-0.456
	109.049	0.547		108.912	-0.456
	109.182	0.539		109.046	-0.398
	109.315	0.549		109.179	-0.409
	109.449	0.562		109.312	-0.418
	109.582	0.579		109.446	-0.401
	109.715	0.581		109.579	-0.392
	109.849	0.601		109.712	-0.394
	109.982	0.617		109.845	-0.375
	110.115	0.613		109.979	-0.384
	110.248	0.611		110.112	-0.379
	110.382	0.616		110.245	-0.393
	110.515	0.623		110.379	-0.404
	110.648	0.613		110.512	-0.41
	110.782	0.632		110.645	-0.412
	110.915	0.601		110.779	-0.425
	111.048	0.586		110.912	-0.416
	111.182	0.589		111.045	-0.427
	111.315	0.583		111.179	-0.438
	111.448	0.566		111.312	-0.436
	111.582	0.558		111.445	-0.442
	111.715	0.55		111.578	-0.445
	111.848	0.552		111.712	-0.446
	111.981	0.561		111.845	-0.437
	112.115	0.543		111.978	-0.452
	112.248	0.557		112.112	-0.446
	112.381	0.543		112.245	-0.422
	112.515	0.541		112.378	-0.437
	112.648	0.563		112.512	-0.442
	112.781	0.564		112.645	-0.446
	112.915	0.59		112.778	-0.451
	113.048	0.592		112.912	-0.455
	113.181	0.608		113.045	-0.456
	113.315	0.624		113.178	-0.459
	113.448	0.646		113.311	-0.453
	113.581	0.671		113.445	-0.46
	113.715	0.754		113.578	-0.454
	113.848	0.732		113.711	-0.462
	113.981	0.753		113.845	-0.467
	114.114	0.774		113.978	-0.467
	114.248	0.792		114.111	-0.476
	114.381	0.835		114.245	-0.469
	114.514	0.849		114.378	-0.481
	114.648	0.881		114.511	-0.479
	114.781	0.896		114.645	-0.474
	114.914	0.925		114.778	-0.489
	115.048	0.949		114.911	-0.489
	115.181	0.973		115.044	-0.505
	115.314	0.986		115.178	-0.502
	115.448	1.056		115.311	-0.492
	115.581	1.023		115.444	-0.506
	115.714	1.002		115.578	-0.505
	115.848	1.024		115.711	-0.51
	115.981	1.003		115.844	-0.508
	116.114	1.004		115.978	-0.508
	116.247	0.993		116.111	-0.517
	116.381	0.978		116.244	-0.51
	116.514	0.966		116.378	-0.496
	116.647	0.951		116.511	-0.519
	116.781	0.957		116.644	-0.527
	116.914	0.947		116.777	-0.523
	117.047	0.924		116.911	-0.521
	117.181	0.911		117.044	-0.523
	117.314	0.894		117.177	-0.523
	117.447	0.874		117.311	-0.533
	117.581	0.848		117.444	-0.536
	117.714	0.827		117.577	-0.531
	117.847	0.835		117.711	-0.531
	117.981	0.774		117.844	-0.522
	118.114	0.744		117.977	-0.514
	118.247	0.74		118.111	-0.523
	118.38	0.683		118.244	-0.528
	118.514	0.685		118.377	-0.456
	118.647	0.63		118.51	-0.469
	118.78	0.611		118.644	-0.508
	118.914	0.608		118.777	-0.493
	119.047	0.586		118.91	-0.493
	119.18	0.576		119.044	-0.492
	119.314	0.566		119.177	-0.48
	119.447	0.564		119.31	-0.48
	119.58	0.557		119.444	-0.483
	119.714	0.562		119.577	-0.485
	119.847	0.543		119.71	-0.507
	119.98	0.529		119.844	-0.507
	120.113	0.524		119.977	-0.52
	120.247	0.528		120.11	-0.538
	120.38	0.514		120.243	-0.533
	120.513	0.517		120.377	-0.548
	120.647	0.518		120.51	-0.532
				120.643	-0.534

## Sheet: Figure 3
Antigenicity
			2G12
		Antibody [ ] (ug/mL)	AD8			AD8-scFab
		1	1.777	1.764	1.69	1.775	1.819	1.694
		0.316	1.584	1.695	1.585	1.725	1.751	1.582
		0.1	1.538	1.505	1.521	1.518	1.618	1.516
		0.0316	1.247	1.222	1.276	1.257	1.324	1.244
		0.01	0.886	0.756	0.899	0.898	0.909	0.853
		0.00316	0.43	0.371	0.398	0.441	0.411	0.445
		0.001	0.181	0.164	0.151	0.245	0.203	0.198
		0.000316	0.066		0.063	0.127		0.119
			PGT121
		Antibody [ ] (ug/mL)	AD8			AD8-scFab
		5	1.478	1.52	1.575	1.616	1.576	1.589
		1.58	1.479	1.437	1.45	1.572	1.526	1.501
		0.5	1.358	1.412	1.424	1.361	1.447	1.395
		0.158	1.081	1.195	1.293	1.117	1.189	1.181
		0.05	0.591	0.829	0.863	0.763	0.84	0.795
		0.0158	0.296	0.391	0.446	0.383	0.432	0.387
		0.005	0.144	0.162	0.18	0.199	0.239	0.217
		0.00158	0.052		0.075	0.131		0.139
			2F5
		Antibody [ ] (ug/mL)	AD8			AD8-scFab
		10	1.582	1.744	1.495	1.613	1.592	1.69
		3.16	1.525	1.583	1.419	1.475	1.608	1.486
		1	1.382	1.433	1.331	1.325	1.438	1.301
		0.316	0.99	1.187	0.965	0.995	1.215	1.033
		0.1		0.764	0.585	0.548	0.786	0.597
		0.0316	0.233	0.387	0.243	0.313	0.444	0.299
		0.01	0.093	0.15	0.104	0.186	0.218	0.16
		0.00316	0.045		0.043	0.103		0.123
			VRC01
		Antibody [ ] (ug/mL)	AD8			AD8-scFab
		10	1.623	1.622	1.588	1.709	1.698	1.698
		3.16	1.547	1.532	1.494	1.525	1.538	1.569
		1	1.278	1.288	1.213	1.293	1.307	1.257
		0.316	0.815	0.879	0.854	0.966	0.985	1.013
		0.1	0.503	0.428	0.467	0.567	0.525	0.563
		0.0316	0.202	0.194	0.176	0.243	0.262	0.256
		0.01	0.085	0.074	0.08	0.132	0.142	0.14
		0.00316	0.036		0.034	0.091		0.107
			PG9
		Antibody [ ] (ug/mL)	AD8			AD8-scFab
		15	1.149	1.142	1.081	1.367	1.333	1.426
		4.75	0.913	1.005	1.005	1.199	1.295	1.304
		1.5	0.767	0.887	0.811	1.053	1.169	1.079
		0.475	0.375	0.448	0.489	0.761	0.806	0.807
		0.15	0.21	0.264	0.208	0.342	0.464	0.462
		0.0475	0.074	0.088	0.08	0.185	0.276	0.226
		0.015	0.035	0.042	0.04	0.108	0.125	0.116
		0.00475	0.018		0.023	0.072		0.099

## Sheet: Figure 5B
			Anti-Env titers			value of 1.1 Indicates titer <1.1
		Week	AD8 + AD8										AD8 + AD8-scFab										AD8-scFab + AD8										AD8-scFab + AD8-scFab
		2	1.1	1.1	1.1	1.1	1.1	1.1	1.1	1.1	1.1	1.1	1.1	1.1	1.1	1.1	1.1	1.1	1.1	1.1	1.1	1.1	1.1	1.1	1.1	1.1	1.1	1.1	1.1	1.1	1.1	1.1	1.1	1.1	1.1	1.1	1.1	1.1	1.1	1.1	1.1	1.1
		6	1.1	2.11527	1.1	1.1	1.1	2.36381	2.62027	2.42061	1.1	1.1	1.1	2.43755	2.59095	2.69536	1.1	3.07063	2.29721	3.90637	1.1	3.31959	1.1	1.1	2.42431	1.1	1.1	2.30058	2.67418	3.05737	2.50603	2.693	1.1	1.1	2.57014	1.1	2.72603	2.21879	2.86008	2.5072	2.86158	1.1
		23	1.1	2.20255	1.1	1.1	1.1	2.52175	2.86203	2.20409	1.1	1.1	1.1	1.1	1.1	1.1	1.1	2.49414	2.36956	3.42117	1.1	3.10182	1.1	1.1	2.22366	1.1	1.1	2.65253	2.14789	2.53226	2.38577	3.53572	1.1	2.18597	2.61492	2.86118	2.52847	2.63809	2.65027	2.00457	3.09158	1.1
		25	3.61992	4.35056	4.43583	3.15536	3.61245	4.36795	5.14258	4.39484	3.32729	3.54747	3.5131	4.16833	3.95116	4.96786	3.42532	4.35738	4.63422	4.74404	4.79753	4.33589	3.6182	4.37682	4.21506	3.99959	2.66003	4.54312	4.15635	4.77756	4.28784	4.75953	3.83208	4.30327	4.30914	4.60287	5.0151	4.27883	5.06594	3.70525	5.1049	4.28064
		29	3.61176	4.40201	4.27069	3.47904	4.18123	4.26184	4.62557	4.30133	3.11266	3.43647	3.43974	4.00017	3.49739	4.4054	3.01412	4.14733	4.25442	4.13283	4.07254	3.56559	3.06774	3.83178	3.52792	3.36509	1.1	4.01253	3.46172	4.18384	3.81814	4.24151	2.67347	3.50499	3.77153	3.97184	4.48368	3.70405	4.20979	3.05575	4.54735	3.61939
		42	3.41644	4.19262		3.1811	3.95227	4.62395	4.55615	4.53892	3.7046	3.69667	3.84375	3.93857	3.55	4.94383	2.64077	4.12778	4.39625	4.45197	4.14424	3.66266	3.95729	4.10934	3.68921	3.78385	2.57315	4.59108	3.77846	4.39572	4.09948	3.94221	3.25019	3.8823	4.10504	4.35281	4.76649	3.87283	4.30931	3.33433	5.08088	3.75911
			Anti-scFab titers			value of 1.1 Indicates titer <1.1
		Week	AD8 + AD8										AD8 + AD8-scFab										AD8-scFab + AD8										AD8-scFab + AD8-scFab
		2	1.1	1.1	1.1	1.1	1.1	1.1	1.1	1.1	1.1	1.1	1.1	1.1	1.1	1.1	1.1	1.1	1.1	1.1	1.1	1.1	1.1	1.1	2.21462	2.07536	2.23663	1.1	2.23652	1.1	2.4357	1.1	1.1	1.1	2.28686	2.13715	2.67811	2.3522	2.61102	1.1	1.1	2.42615
		6	1.1	1.1	1.1	1.1	1.1	1.1	1.1	1.1	1.1	1.1	2.30872	2.43378	2.46471	2.72333	2.03519	2.84955	2.49342	2.84103	2.5019	2.47577	2.67804	2.87775	2.99041	2.39068	2.19052	2.05771	2.65279	2.16054	2.81243	2.48389	4.61599	4.99756	4.94732	5.18131	4.93569	4.50305	5.08638	4.72955	4.90429	4.96038
		25	1.1	1.1	1.1	1.1	1.1	1.1	1.1	1.1	1.1	1.1	5.00298	5.34262	5.27331	5.59009	4.72939	5.48382	5.29335	5.3661	5.31039	4.31084	2.81479	2.87792	3.48158	3.25982	2.44757	2.35864	3.2121	2.28973	3.27748	2.71605	5.31032	5.34571	5.37566	5.39861	5.56193	4.95682	5.57546	5.17688	4.8737	5.48699
		42	1.1	1.1	1.1	1.1	1.1	1.1	1.1	1.1	1.1	1.1	5.00832	5.24726	5.08112	5.24386	4.47049	5.46279	5.21608	5.12206	5.15756	5.28561	2.68342	2.95591	3.59223	3.19183	2.39085	2.39298	3.32539	2.21974	3.09033	2.32774	5.02849	5.19208	5.15187	5.35468	5.49929	4.78079	5.545	5.20539	5.11505	5.30513

## Sheet: Figure 5C
Correlation analysis
		Week 6 Correlation							Week 25 Correlation							Week 42 Correlation
			X vs. AD8 + AD8-scFab	X vs. AD8-scFab + AD8	X vs. AD8-scFab + AD8-scFab					X vs. AD8 + AD8-scFab	X vs. AD8-scFab + AD8	X vs. AD8-scFab + AD8-scFab					X vs. AD8 + AD8-scFab	X vs. AD8-scFab + AD8	X vs. AD8-scFab + AD8-scFab
		Spearman r							Spearman r							Spearman r
		r	0.6319	-0.1376	-0.1126				r	0.697	-0.3576	0.3455				r	0.3455	-0.4182	0.3697
		95% confidence interval							95% confidence interval							95% confidence interval
		P value							P value							P value
		P (two-tailed)	0.0573	0.7026	0.7561				P (two-tailed)	0.0306	0.3129	0.3304				P (two-tailed)	0.3304	0.2325	0.2957
		P value summary	ns	ns	ns				P value summary	*	ns	ns				P value summary	ns	ns	ns
		Exact or approximate P value?	Exact	Exact	Exact				Exact or approximate P value?	Exact	Exact	Exact				Exact or approximate P value?	Exact	Exact	Exact
		Significant? (alpha = 0.05)	No	No	No				Significant? (alpha = 0.05)	Yes	No	No				Significant? (alpha = 0.05)	No	No	No
		Number of XY Pairs	10	10	10				Number of XY Pairs	10	10	10				Number of XY Pairs	10	10	10
